# Supplementary material for: Context Matters: Distinct Disease Outcomes as a Result of Crebbp Hemizygosity in Different Mouse Bone Marrow Compartments
Source: PLoS One. 2016 Jul 18;11(7):e0158649. doi: 10.1371/journal.pone.0158649 (PMC4948888; doi:10.1371/journal.pone.0158649)
Supplement: S5 Table — (XLS) [file pone.0158649.s012.xls]

## Sheet: Raw counts
CodeClass	Name	Accession	Description	WT1	WT2	WT3	WT5	CBP2	CBP3	CBP4	CBP5	CBP6	CBP7
Positive	POS_A(128)	ERCC_00117.1		6897	8689	6846	7516	6419	7458	7008	6644	7524	8199
Positive	POS_B(32)	ERCC_00112.1		2290	2960	2241	2599	2201	2374	2335	2305	2529	2793
Positive	POS_C(8)	ERCC_00002.1		642	812	693	730	591	690	654	629	678	775
Positive	POS_D(2)	ERCC_00092.1		159	226	186	202	179	195	174	185	207	214
Positive	POS_E(0.5)	ERCC_00035.1		30	29	29	26	22	25	36	31	27	31
Positive	POS_F(0.125)	ERCC_00034.1		21	24	13	11	20	15	14	17	17	20
Negative	NEG_A(0)	ERCC_00096.1		6	5	4	8	5	7	3	7	8	4
Negative	NEG_B(0)	ERCC_00041.1		2	4	3	3	3	0	2	2	1	2
Negative	NEG_C(0)	ERCC_00019.1		2	8	1	2	3	3	5	3	2	4
Negative	NEG_D(0)	ERCC_00076.1		1	1	4	3	7	6	8	4	5	8
Negative	NEG_E(0)	ERCC_00098.1		6	7	2	5	7	8	5	7	5	2
Negative	NEG_F(0)	ERCC_00126.1		3	7	6	7	5	2	5	3	3	8
Negative	NEG_G(0)	ERCC_00144.1		6	2	3	1	4	2	3	3	7	5
Negative	NEG_H(0)	ERCC_00154.1		8	9	7	2	1	6	7	5	5	7
Housekeeping	Alas1	NM_020559.2		211	192	218	179	287	160	240	235	280	235
Housekeeping	Eef1g	NM_026007.4		122	146	135	123	154	175	120	117	129	121
Housekeeping	G6pdx	NM_008062.2		3246	2824	3240	2646	4497	3438	4370	4023	4097	3410
Housekeeping	Gapdh	NM_001001303.1		7582	7522	8388	7300	9363	7848	8070	8136	8237	7476
Housekeeping	Gusb	NM_010368.1		76	100	78	85	135	131	125	88	107	124
Housekeeping	Hprt	NM_013556.2		16	12	12	9	14	12	16	14	18	20
Housekeeping	Oaz1	NM_008753.4		1299	1349	1370	1381	1386	1473	1421	1409	1542	1490
Housekeeping	Polr1b	NM_009086.2		3	7	6	4	2	8	9	9	1	4
Housekeeping	Polr2a	NM_009089.2		175	220	227	250	265	234	216	254	208	261
Housekeeping	Ppia	NM_008907.1		618	593	727	585	935	951	901	799	1004	854
Housekeeping	Rpl19	NM_009078.2		729	712	796	736	902	978	854	790	956	878
Housekeeping	Sdha	NM_023281.1		89	104	83	98	112	112	115	95	105	114
Housekeeping	Tbp	NM_013684.3		65	71	59	54	54	69	54	58	52	53
Housekeeping	Tubb5	NM_011655.4		85	80	80	49	121	142	133	96	148	139
Endogenous	Abcb10	NM_019552.2	ATP-binding cassette sub-family B member 10,	15	24	17	18	17	23	17	12	16	16
Endogenous	Abcb1a	NM_011076.1	multidrug resistance protein 3	10	7	5	8	6	7	8	6	5	8
Endogenous	Abcf1	NM_013854.1	ATP-binding cassette sub-family F member 1	44	39	55	43	50	51	58	61	42	47
Endogenous	Abl1	NM_009594.3	tyrosine-protein kinase ABL1 isoform b	14	9	13	11	23	19	19	13	16	13
Endogenous	Adal	NM_029475.1	adenosine deaminase-like protein	3	2	4	2	1	4	2	2	4	3
Endogenous	Ahr	NM_013464.4	aryl hydrocarbon receptor	6	4	4	2	14	9	10	6	11	3
Endogenous	Aicda	NM_009645.2	activation-induced cytidine deaminase	1	2	1	1	1	3	4	2	1	1
Endogenous	Aire	NM_009646.1	autoimmune regulator	2	3	3	2	4	2	3	4	4	2
Endogenous	App	NM_007471.2	amyloid beta A4 protein isoform 2 precursor	803	760	859	753	1157	819	1028	973	933	876
Endogenous	Arhgdib	NM_007486.4	rho GDP-dissociation inhibitor 2	13005	13108	13267	13940	12940	14165	13253	13305	13950	13489
Endogenous	Atg16l1	NM_029846.3	autophagy-related protein 16-1 beta isoform	115	122	146	148	150	132	128	134	131	136
Endogenous	Atm	NM_007499.1	serine-protein kinase ATM	11	13	6	9	11	11	10	19	11	18
Endogenous	B2m	NM_009735.3	beta-2-microglobulin precursor	4800	6133	5866	5300	3557	5425	3688	4016	3925	4632
Endogenous	Batf	NM_016767.2	basic leucine zipper transcriptional factor	38	51	38	43	45	37	44	43	39	65
Endogenous	Batf3	NM_030060.2	basic leucine zipper transcriptional factor	3	4	4	2	4	5	3	2	5	4
Endogenous	Bax	NM_007527.3	apoptosis regulator BAX	25	25	23	25	29	20	17	23	26	29
Endogenous	Bcap31	NM_012060.4	B-cell receptor-associated protein 31	204	235	233	203	243	232	241	200	215	221
Endogenous	Bcl2	NM_009741.3	apoptosis regulator Bcl-2 isoform 1	5	7	10	4	3	8	5	7	6	2
Endogenous	Bcl3	NM_033601.3	B-cell lymphoma 3 protein homolog	37	70	102	53	77	56	65	90	74	99
Endogenous	Bcl6	NM_009744.3	B-cell lymphoma 6 protein homolog	194	205	204	172	199	180	153	185	173	174
Endogenous	Bid	NM_007544.3	BH3-interacting domain death agonist	264	272	292	291	213	303	256	259	213	282
Endogenous	Blnk	NM_008528.4	B-cell linker protein	23	23	27	21	24	34	36	25	32	33
Endogenous	Bst1	NM_009763.3	ADP-ribosyl cyclase 2	838	800	961	852	1302	992	1248	1256	1144	1153
Endogenous	Bst2	NM_198095.2	bone marrow stromal antigen 2 precursor	16	25	30	4	14	48	10	8	6	14
Endogenous	Btk	NM_013482.2	tyrosine-protein kinase BTK	213	236	245	224	205	246	225	246	204	236
Endogenous	Btla	NM_177584.3	B- and T-lymphocyte attenuator isoform 2	19	16	23	21	26	30	30	27	31	20
Endogenous	Btnl1	NM_001111094.1	butyrophilin-like protein 1	13	14	18	19	9	9	11	17	14	13
Endogenous	Btnl2	NM_079835.2	butyrophilin-like protein 2	13	15	14	18	12	15	12	10	14	9
Endogenous	C1qa	NM_007572.2	complement C1q subcomponent subunit A precursor	9	8	11	10	5	5	8	14	7	12
Endogenous	C1qb	NM_009777.2	complement C1q subcomponent subunit B precursor	6	9	7	10	3	7	6	7	9	14
Endogenous	C1qbp	NM_007573.2	complement component 1 Q subcomponent-binding	16	9	16	12	25	12	14	19	27	26
Endogenous	C1ra	NM_023143.3	complement C1r-A subcomponent precursor	13	16	15	14	21	13	14	19	13	22
Endogenous	C1s	NM_144938.2	complement C1s-A subcomponent	4	4	8	5	5	10	6	6	2	7
Endogenous	C2	NM_013484.2	complement C2 precursor	1	0	0	4	1	4	0	4	4	0
Endogenous	C3	NM_009778.2	complement C3	980	1006	992	1023	721	1004	774	733	983	903
Endogenous	C4a	NM_011413.2	sex-limited protein	3	0	2	1	4	1	4	0	0	0
Endogenous	C4bp	NM_007576.3	C4b-binding protein precursor	2	3	2	1	5	2	2	2	1	2
Endogenous	C6	NM_016704.2	complement component 6	22	24	12	23	26	15	21	12	19	17
Endogenous	C7	XM_356827.6	complement component 7	21	9	19	15	4	20	15	14	14	10
Endogenous	C8a	NM_146148.1	complement component C8 alpha chain precursor	3	1	2	1	2	2	3	1	2	2
Endogenous	C8b	NM_133882.2	complement component C8 beta chain precursor	104	121	125	104	154	114	118	121	116	127
Endogenous	C8g	NM_027062.1	complement component C8 gamma chain precursor	7	8	6	5	4	3	7	5	5	8
Endogenous	C9	NM_013485.1	complement component C9	2	1	1	0	3	2	2	1	1	2
Endogenous	Camp	NM_009921.2	cathelin-related antimicrobial peptide	15013	15255	13825	14481	10318	14333	12202	13076	15146	14421
Endogenous	Card9	NM_001037747.1	caspase recruitment domain-containing protein 9	234	280	309	261	292	270	275	266	262	276
Endogenous	Casp1	NM_009807.2	caspase-1	192	216	218	186	219	195	194	186	186	196
Endogenous	Casp2	NM_007610.1	caspase-2	34	39	40	43	60	68	47	39	57	47
Endogenous	Casp3	NM_009810.2	caspase-3	330	359	381	403	347	378	323	374	299	429
Endogenous	Casp8	NM_009812.2	caspase-8 precursor	93	113	102	90	133	134	108	113	127	123
Endogenous	Ccbp2	NM_021609.3	chemokine-binding protein 2	0	4	2	1	1	5	3	4	2	0
Endogenous	Ccl11	NM_011330.3	eotaxin precursor	20	26	25	20	24	21	26	34	20	22
Endogenous	Ccl12	NM_011331.2	C-C motif chemokine 12 precursor	169	140	170	125	188	174	152	177	182	183
Endogenous	Ccl19	NM_011888.2	C-C motif chemokine 19 precursor	4	1	1	2	8	5	6	1	4	2
Endogenous	Ccl2	NM_011333.3	C-C motif chemokine 2	6	7	16	5	7	6	4	1	7	4
Endogenous	Ccl20	NM_016960.1	C-C motif chemokine 20 isoform 1	12	9	11	8	11	11	11	8	7	15
Endogenous	Ccl22	NM_009137.2	C-C motif chemokine 22 precursor	5	8	4	5	4	6	3	7	4	7
Endogenous	Ccl24	NM_019577.4	C-C motif chemokine 24 precursor	0	5	4	1	4	3	2	4	3	1
Endogenous	Ccl25	NM_009138.3	C-C motif chemokine 25 precursor	6	6	8	6	3	9	5	8	3	7
Endogenous	Ccl26	NM_001013412.2	chemokine (C-C motif) ligand 26-like	4	3	5	1	4	1	0	2	4	3
Endogenous	Ccl3	NM_011337.1	C-C motif chemokine 3	104	142	249	126	28	69	28	39	25	37
Endogenous	Ccl4	NM_013652.1	C-C motif chemokine 4	17	21	24	16	2	18	5	5	4	7
Endogenous	Ccl5	NM_013653.1	C-C motif chemokine 5 precursor	14	15	13	17	14	20	19	12	14	16
Endogenous	Ccl6	NM_009139.2	C-C motif chemokine 6 precursor	807	1101	1296	1298	955	922	803	1013	761	1356
Endogenous	Ccl7	NM_013654.2	C-C motif chemokine 7	10	13	11	12	7	14	9	10	7	7
Endogenous	Ccl8	NM_021443.2	C-C motif chemokine 8 precursor	3	5	3	3	3	1	4	2	4	5
Endogenous	Ccl9	NM_011338.2	C-C motif chemokine 9	59	70	128	62	160	183	164	102	177	125
Endogenous	Ccr10	NM_007721.4	C-C chemokine receptor type 10	13	15	10	15	12	15	12	19	8	11
Endogenous	Ccr2	NM_009915.2	C-C chemokine receptor type 2	88	108	181	73	243	383	278	190	333	221
Endogenous	Ccr3	NM_009914.4	probable C-C chemokine receptor type 3	1	5	5	6	4	5	3	10	8	6
Endogenous	Ccr4	NM_009916.2	C-C chemokine receptor type 4	1	5	1	1	0	0	1	2	3	2
Endogenous	Ccr5	NM_009917.5	C-C chemokine receptor type 5	7	6	8	6	3	8	7	7	9	10
Endogenous	Ccr6	NM_001190333.1	C-C chemokine receptor type 6 isoform A	5	5	5	8	3	3	6	4	0	7
Endogenous	Ccr7	NM_007719.2	C-C chemokine receptor type 7 precursor	5	7	1	2	3	6	9	8	8	3
Endogenous	Ccr8	NM_007720.2	C-C chemokine receptor type 8	10	7	1	10	6	8	5	4	2	5
Endogenous	Ccr9	NM_009913.6	C-C chemokine receptor type 9	5	9	5	5	7	4	4	7	5	7
Endogenous	Ccrl1	NM_145700.2	C-C chemokine receptor type 11	8	9	4	2	1	3	7	6	1	8
Endogenous	Ccrl2	NM_017466.4	C-C chemokine receptor-like 2	42	39	44	40	8	25	11	7	6	9
Endogenous	Cd109	NM_153098.3	CD109 antigen precursor	13	12	17	8	9	9	10	12	9	17
Endogenous	Cd14	NM_009841.3	monocyte differentiation antigen CD14 precursor	161	130	168	168	165	156	145	139	142	127
Endogenous	Cd160	NM_001163496.1	CD160 antigen isoform a	4	2	4	2	3	2	3	1	3	3
Endogenous	Cd163	NM_053094.2	scavenger receptor cysteine-rich type 1 protein	9	3	4	9	6	9	9	4	8	6
Endogenous	Cd164	NM_016898.2	sialomucin core protein 24	738	847	871	895	857	896	853	926	802	874
Endogenous	Cd19	NM_009844.2	B-lymphocyte antigen CD19 precursor	12	13	9	16	3	8	5	16	4	10
Endogenous	Cd1d1	NM_007639.3	antigen-presenting glycoprotein CD1d1 precursor	6	11	10	13	9	14	21	11	15	22
Endogenous	Cd2	NM_013486.2	T-cell surface antigen CD2 precursor	4	14	5	6	6	6	4	6	10	3
Endogenous	Cd209g	NM_027343.3	SubName: Full=Cd209f protein; Flags: Fragment;	9	10	6	15	15	9	12	18	11	10
Endogenous	Cd22	NM_001043317.2	B-cell receptor CD22	12	22	26	18	14	16	11	21	14	16
Endogenous	Cd226	NM_001039149.1	CD226 antigen isoform b	57	58	65	56	58	54	55	49	58	60
Endogenous	Cd244	NM_018729.2	natural killer cell receptor 2B4 precursor	74	69	70	51	162	78	104	100	84	64
Endogenous	Cd247	NM_001113391.2	CD247 antigen isoform zeta precursor	13	15	20	11	27	14	24	13	23	24
Endogenous	Cd24a	NM_009846.2	signal transducer CD24	1470	1464	1554	1621	1620	1783	1680	1651	1473	1639
Endogenous	Cd27	NM_001042564.1	CD27 antigen isoform b	12	9	7	8	6	4	9	13	13	10
Endogenous	Cd274	NM_021893.2	programmed cell death 1 ligand 1 precursor	13	16	15	19	8	14	10	6	4	6
Endogenous	Cd28	NM_007642.4	T-cell-specific surface glycoprotein CD28	20	24	21	17	26	27	21	15	16	18
Endogenous	Cd34	NM_001111059.1	hematopoietic progenitor cell antigen CD34	5	10	11	8	9	11	7	12	9	15
Endogenous	Cd36	NM_007643.3	platelet glycoprotein 4	46	32	20	39	19	44	22	31	20	34
Endogenous	Cd3d	NM_013487.2	T-cell surface glycoprotein CD3 delta chain	52	47	35	61	25	37	23	34	30	45
Endogenous	Cd3e	NM_007648.4	T-cell surface glycoprotein CD3 epsilon chain	5	3	3	5	3	5	3	3	3	7
Endogenous	Cd3eap	NM_145822.2	DNA-directed RNA polymerase I subunit RPA34	18	11	10	13	7	14	8	14	19	11
Endogenous	Cd4	NM_013488.2	T-cell surface glycoprotein CD4 precursor	56	55	56	49	48	51	55	55	72	51
Endogenous	Cd40	NM_011611.2	tumor necrosis factor receptor superfamily	23	25	22	26	24	21	30	29	26	20
Endogenous	Cd40lg	NM_011616.2	CD40 ligand	14	18	15	9	13	15	10	14	7	14
Endogenous	Cd44	NM_009851.2	CD44 antigen isoform a precursor	1836	1781	1972	2032	1861	1875	1726	2158	1725	1914
Endogenous	Cd46	NM_010778.3	membrane cofactor protein precursor	3	7	5	8	9	8	20	5	11	15
Endogenous	Cd48	NM_007649.4	CD48 antigen precursor	15	19	38	14	36	53	32	24	35	25
Endogenous	Cd5	NM_007650.3	T-cell surface glycoprotein CD5 precursor	15	14	17	19	14	14	15	12	15	15
Endogenous	Cd53	NM_007651.3	leukocyte surface antigen CD53	130	124	104	164	117	103	67	127	98	102
Endogenous	Cd55	NM_010016.2	complement decay-accelerating factor,	204	196	229	193	186	215	187	247	273	247
Endogenous	Cd59b	NM_181858.1	CD59B glycoprotein precursor	4	8	3	2	2	1	5	5	5	2
Endogenous	Cd6	NM_001037801.2	T-cell differentiation antigen CD6 isoform 1	6	8	8	18	7	6	7	9	10	15
Endogenous	Cd69	NM_001033122.3	early activation antigen CD69	25	15	18	16	13	22	14	14	19	19
Endogenous	Cd7	NM_009854.1	T-cell antigen CD7 precursor	5	5	5	3	2	2	3	5	4	9
Endogenous	Cd74	NM_001042605.1	H-2 class II histocompatibility antigen gamma	122	138	195	138	50	190	94	158	97	146
Endogenous	Cd79a	NM_007655.3	B-cell antigen receptor complex-associated	4	9	3	2	2	2	3	5	0	2
Endogenous	Cd79b	NM_008339.2	B-cell antigen receptor complex-associated	15	30	30	28	10	24	13	13	18	16
Endogenous	Cd80	NM_009855.2	T-lymphocyte activation antigen CD80 precursor	54	73	71	95	66	74	69	77	65	76
Endogenous	Cd81	NM_133655.2	CD81 antigen	183	155	173	194	173	161	190	136	171	170
Endogenous	Cd82	NM_001271430.1	CD82 antigen isoform 1	549	592	659	596	524	659	536	599	555	615
Endogenous	Cd83	NM_009856.2	CD83 antigen precursor	15	20	27	11	16	19	14	10	17	15
Endogenous	Cd86	NM_019388.3	T-lymphocyte activation antigen CD86 precursor	33	24	23	22	42	25	36	28	40	32
Endogenous	Cd8a	NM_001081110.2	T-cell surface glycoprotein CD8 alpha chain	1	12	11	7	15	7	10	6	9	9
Endogenous	Cd8b1	NM_009858.2	T-cell surface glycoprotein CD8 beta chain	3	2	1	1	3	2	2	3	1	1
Endogenous	Cd9	NM_007657.3	CD9 antigen	1398	1600	1872	1596	1322	1486	1258	1526	1529	1495
Endogenous	Cd96	NM_032465.2	T-cell surface protein tactile precursor	2	5	7	6	5	2	3	3	3	0
Endogenous	Cd97	NM_011925.1	CD97 antigen isoform 1	530	738	719	688	407	690	423	545	512	783
Endogenous	Cd99	NM_025584.2	CD99 antigen	27	28	46	33	53	42	45	43	42	38
Endogenous	Cdh5	NM_009868.3	cadherin-5 precursor	2	3	4	5	6	4	4	4	3	3
Endogenous	Cdkn1a	NM_007669.4	cyclin-dependent kinase inhibitor 1	8	4	1	10	12	8	10	3	10	7
Endogenous	Ceacam1	NM_001039185.1	carcinoembryonic antigen-related cell adhesion	833	862	889	840	897	1054	935	1028	957	884
Endogenous	Cebpb	NM_009883.3	CCAAT/enhancer-binding protein beta	1233	1314	1863	1596	1625	1375	1398	1311	946	1159
Endogenous	Cfb	NM_008198.2	complement factor B isoform 1	7	6	8	6	5	4	8	6	5	6
Endogenous	Cfd	NM_013459.1	complement factor D precursor	2	1	2	3	1	0	3	4	1	0
Endogenous	Cfh	NM_009888.3	complement factor H	8	7	10	4	50	54	35	45	44	27
Endogenous	Cfi	NM_007686.2	complement factor I precursor	3	4	1	1	4	3	4	1	1	2
Endogenous	Cfp	NM_008823.3	properdin precursor	706	682	885	787	775	781	734	894	721	782
Endogenous	Chuk	NM_001162410.1	inhibitor of nuclear factor kappa-B kinase	78	70	81	93	100	97	115	91	78	71
Endogenous	Ciita	NM_007575.2	MHC class II transactivator	4	3	6	6	6	8	4	6	5	4
Endogenous	Cish	NM_009895.3	cytokine-inducible SH2-containing protein	19	14	15	17	11	5	8	9	12	11
Endogenous	Clec4a4	NM_001005860.2	C-type lectin domain family 4, member a4	8	4	5	7	8	3	1	7	4	7
Endogenous	Clec4e	NM_019948.2	C-type lectin domain family 4 member E	672	720	825	708	1056	642	809	1046	779	744
Endogenous	Clec5a	NM_001038604.1	C-type lectin domain family 5 member A isoform	1006	977	1032	1050	825	1041	1037	1021	1002	1099
Endogenous	Clu	NM_013492.2	clusterin precursor	3	3	5	0	0	6	5	5	5	3
Endogenous	Cmklr1	NM_008153.3	chemokine-like receptor 1	2	3	3	4	2	5	5	2	5	4
Endogenous	Cr2	NM_007758.2	complement receptor type 2	2	2	3	1	3	4	4	3	0	2
Endogenous	Cradd	NM_009950.2	death domain-containing protein CRADD	13	5	7	13	17	17	11	11	15	14
Endogenous	Crlf2	NM_001164735.1	cytokine receptor-like factor 2 isoform 1	496	541	621	579	614	610	602	608	490	585
Endogenous	Csf1	NM_001113530.1	macrophage colony-stimulating factor 1 isoform 1	39	49	59	41	25	36	17	22	16	20
Endogenous	Csf1r	NM_001037859.1	macrophage colony-stimulating factor 1 receptor	154	182	190	178	167	196	134	191	126	184
Endogenous	Csf2	NM_009969.4	granulocyte-macrophage colony-stimulating factor	6	1	6	11	8	5	10	4	8	9
Endogenous	Csf2rb	NM_007780.4	cytokine receptor common subunit beta precursor	610	569	723	520	1043	690	920	876	714	762
Endogenous	Csf3r	NM_001252651.1	granulocyte colony-stimulating factor receptor	1700	1881	2117	1927	2168	1753	1453	1898	1391	1628
Endogenous	Ctla4	NM_009843.3	cytotoxic T-lymphocyte protein 4 precursor	8	8	8	6	5	7	2	8	4	16
Endogenous	Ctnnb1	NM_007614.2	catenin beta-1	304	299	333	334	393	365	310	391	322	394
Endogenous	Ctsc	NM_009982.2	dipeptidyl peptidase 1 preproprotein	35	47	89	30	189	184	122	108	176	92
Endogenous	Ctsg	NM_007800.1	cathepsin G preproprotein	32	38	38	27	118	74	69	56	104	77
Endogenous	Ctss	NM_021281.2	cathepsin S preproprotein	118	166	216	96	238	314	215	153	220	228
Endogenous	Cul9	NM_001081335.2	cullin-9	3	3	5	2	8	7	6	4	16	4
Endogenous	Cx3cl1	NM_009142.3	fractalkine precursor	1	5	1	1	0	3	0	1	2	2
Endogenous	Cx3cr1	NM_009987.3	CX3C chemokine receptor 1	21	15	28	17	9	34	19	19	17	21
Endogenous	Cxcl1	NM_008176.1	growth-regulated alpha protein	0	0	3	0	2	3	2	1	2	4
Endogenous	Cxcl10	NM_021274.1	C-X-C motif chemokine 10 precursor	9	10	19	12	14	24	11	6	5	10
Endogenous	Cxcl11	NM_019494.1	C-X-C motif chemokine 11 precursor	5	5	2	4	8	3	9	6	9	5
Endogenous	Cxcl12	NM_021704.3	stromal cell-derived factor 1 isoform alpha	4	6	7	7	5	12	7	8	7	3
Endogenous	Cxcl13	NM_018866.2	C-X-C motif chemokine 13 precursor	4	3	3	2	2	4	4	1	2	1
Endogenous	Cxcl15	NM_011339.2	C-X-C motif chemokine 15 precursor	3	5	5	1	2	2	1	1	2	2
Endogenous	Cxcl3	NM_203320.2	C-X-C motif chemokine 3 precursor	5	2	2	2	4	3	1	4	2	3
Endogenous	Cxcl9	NM_008599.2	C-X-C motif chemokine 9 precursor	1	2	5	2	2	3	2	1	3	6
Endogenous	Cxcr1	NM_178241.4	C-X-C chemokine receptor type 1	42	42	61	37	62	31	30	45	34	33
Endogenous	Cxcr2	NM_009909.3	C-X-C chemokine receptor type 2	2653	2867	3376	3128	3930	2916	3271	3692	3095	3645
Endogenous	Cxcr3	NM_009910.2	C-X-C chemokine receptor type 3	13	15	12	16	5	8	6	7	10	10
Endogenous	Cxcr4	NM_009911.3	C-X-C chemokine receptor type 4	1489	1471	1306	1523	943	1246	1032	1254	1048	1235
Endogenous	Cxcr5	NM_007551.2	C-X-C chemokine receptor type 5	9	13	10	12	8	7	10	12	14	12
Endogenous	Cxcr6	NM_030712.4	C-X-C chemokine receptor type 6	6	2	1	2	5	4	5	4	1	5
Endogenous	Cybb	NM_007807.2	cytochrome b-245 heavy chain	4612	4617	4443	4440	3898	4795	4336	4019	4809	4476
Endogenous	Ddx58	NM_172689.3	probable ATP-dependent RNA helicase DDX58	250	371	320	261	297	368	262	277	201	241
Endogenous	Defb1	NM_007843.3	beta-defensin 1 precursor	3	3	8	3	7	4	4	4	6	4
Endogenous	Defb14	NM_183026.2	beta-defensin 14 precursor	1	6	3	4	3	1	2	6	3	3
Endogenous	Dpp4	NM_001159543.1	dipeptidyl peptidase 4 isoform 2	5	4	2	4	5	19	4	10	10	8
Endogenous	Ebi3	NM_015766.2	interleukin-27 subunit beta precursor	434	408	464	422	478	483	470	471	444	471
Endogenous	Emr1	NM_010130.1	EGF-like module-containing mucin-like hormone	97	104	146	133	105	163	67	102	86	116
Endogenous	Entpd1	NM_009848.3	ectonucleoside triphosphate diphosphohydrolase	367	363	443	463	480	380	376	486	381	444
Endogenous	Eomes	NM_010136.2	eomesodermin homolog isoform 1	9	8	11	9	11	9	12	10	12	7
Endogenous	Ets1	NM_001038642.1	protein C-ets-1 isoform 2	447	435	416	462	389	484	410	464	501	407
Endogenous	Fadd	NM_010175.5	protein FADD	10	9	2	8	6	5	6	5	10	6
Endogenous	Fas	NM_007987.2	tumor necrosis factor receptor superfamily	114	102	122	129	98	93	94	107	93	91
Endogenous	Fasl	NM_010177.3	tumor necrosis factor ligand superfamily member	2	2	0	3	3	3	2	2	1	2
Endogenous	Fcamr	NM_001170632.1	high affinity immunoglobulin alpha and	25	33	27	29	27	35	29	17	33	33
Endogenous	Fcer1a	NM_010184.1	high affinity immunoglobulin epsilon receptor	5	10	13	13	7	7	4	15	14	9
Endogenous	Fcer1g	NM_010185.4	high affinity immunoglobulin epsilon receptor	1581	1729	1685	1671	1620	1780	1539	1682	1632	1696
Endogenous	Fcgr1	NM_010186.5	high affinity immunoglobulin gamma Fc receptor I	13	9	17	6	15	30	12	10	18	7
Endogenous	Fcgr2b	NM_001077189.1	low affinity immunoglobulin gamma Fc region	295	282	322	260	313	351	328	292	316	301
Endogenous	Fcgr3	NM_010188.5	low affinity immunoglobulin gamma Fc region	1508	1628	1773	1731	1727	1640	1589	1856	1550	1777
Endogenous	Fcgr4	NM_144559.1	Fc receptor, IgG, low affinity IV	553	657	770	687	719	663	643	698	534	742
Endogenous	Fcgrt	NM_010189.3	IgG receptor FcRn large subunit p51 precursor	21	28	23	28	33	31	25	20	24	33
Endogenous	Fkbp5	NM_010220.3	peptidyl-prolyl cis-trans isomerase FKBP5	26	30	21	35	60	32	47	28	43	34
Endogenous	Fn1	NM_010233.1	fibronectin precursor	131	129	247	118	385	613	434	276	539	362
Endogenous	Folr4	NM_022888.2	probable folate receptor delta isoform 1	6	4	7	3	6	7	12	5	5	9
Endogenous	Foxp3	NM_054039.1	forkhead box protein P3	2	5	0	4	4	2	1	2	3	6
Endogenous	Frmpd4	NM_001033330.2	FERM and PDZ domain-containing protein 4	2	2	1	1	5	2	2	1	1	0
Endogenous	Fyn	NM_008054.2	tyrosine-protein kinase Fyn isoform b	3	14	17	12	12	17	9	10	14	13
Endogenous	Gata3	NM_008091.3	trans-acting T-cell-specific transcription	55	46	53	53	71	74	41	46	47	59
Endogenous	Gfi1	NM_010278.2	zinc finger protein Gfi-1	11	14	13	14	11	15	15	7	13	9
Endogenous	Gm10499	XM_003086920.1	predicted gene 10499	26	33	54	36	36	44	38	36	25	40
Endogenous	Gp1bb	NM_010327.2	platelet glycoprotein Ib beta chain isoform 2	9	9	10	10	11	11	19	14	13	9
Endogenous	Gpi1	NM_008155.3	glucose-6-phosphate isomerase	52	55	42	52	56	46	54	37	57	55
Endogenous	Gpr183	NM_183031.2	G-protein coupled receptor 183	4	5	10	6	7	7	8	7	3	4
Endogenous	Gpr44	NM_009962.2	putative G-protein coupled receptor 44	1	3	2	2	3	1	2	2	3	6
Endogenous	Gzma	NM_010370.2	granzyme A precursor	11	7	13	8	7	8	9	4	15	9
Endogenous	Gzmb	NM_013542.2	granzyme B(G,H) precursor	4	1	2	4	5	4	5	3	2	2
Endogenous	H2-Aa	NM_010378.2	histocompatibility 2, class II antigen A, alpha	118	149	177	145	118	173	132	146	129	135
Endogenous	H2-Ab1	NM_207105.2	histocompatibility 2, class II antigen A, beta 1	36	51	61	52	16	62	30	28	39	26
Endogenous	H2-DMa	NM_010386.3	class II histocompatibility antigen, M alpha	28	35	50	33	41	52	47	42	52	54
Endogenous	H2-DMb2	NM_010388.4	histocompatibility 2, class II, locus Mb2	31	32	19	30	21	30	28	23	24	24
Endogenous	H2-Ea-ps	NM_010381.2	histocompatibility 2, class II antigen E alpha	2	0	1	2	3	2	4	5	1	3
Endogenous	H2-Eb1	NM_010382.2	H-2 class II histocompatibility antigen, I-E	17	25	31	25	12	18	13	21	21	22
Endogenous	H2-K1	NM_001001892.2	H-2 class I histocompatibility antigen, K-W28	231	308	343	278	183	289	159	171	151	181
Endogenous	H2-Ob	NM_010389.3	histocompatibility 2, O region beta locus	9	14	15	11	11	12	15	8	13	17
Endogenous	H2-Q10	NM_010391.4	H-2 class I histocompatibility antigen, Q10	694	978	1088	981	716	732	614	882	633	903
Endogenous	H60a	NM_010400.2	histocompatibility 60a	0	0	0	3	2	0	0	3	5	1
Endogenous	Hamp	NM_032541.1	hepcidin precursor	1	9	2	6	4	3	4	0	2	5
Endogenous	Hc	NM_010406.1	complement C5 preproprotein	6	6	3	8	6	2	4	2	9	10
Endogenous	Hcst	NM_011827.3	hematopoietic cell signal transducer precursor	156	184	172	205	179	132	160	152	132	184
Endogenous	Hfe	NM_010424.4	hereditary hemochromatosis protein homolog	9	15	10	12	10	12	10	10	15	9
Endogenous	Hif1a	NM_010431.1	hypoxia-inducible factor 1-alpha	144	174	293	171	381	198	286	358	222	278
Endogenous	Hlx	NM_008250.2	H2.0-like homeobox protein	154	126	122	129	133	131	108	107	143	122
Endogenous	Icam1	NM_010493.2	intercellular adhesion molecule 1 precursor	9	16	10	6	10	20	10	9	12	12
Endogenous	Icam2	NM_010494.1	intercellular adhesion molecule 2 precursor	31	35	37	49	31	33	27	41	28	41
Endogenous	Icam4	NM_023892.2	intercellular adhesion molecule 4 precursor	17	19	11	13	16	11	9	16	21	23
Endogenous	Icam5	NM_008319.2	intercellular adhesion molecule 5 precursor	14	11	12	20	7	15	15	15	11	15
Endogenous	Icos	NM_017480.1	inducible T-cell costimulator precursor	2	2	3	3	8	1	1	1	4	1
Endogenous	Icosl	NM_015790.3	ICOS ligand precursor	175	191	214	215	180	191	168	197	164	159
Endogenous	Ifi204	NM_008329.2	interferon-activable protein 204	99	152	113	81	76	127	65	58	39	95
Endogenous	Ifi35	NM_027320.4	interferon-induced 35 kDa protein homolog	74	99	82	54	103	107	87	64	63	69
Endogenous	Ifih1	NM_027835.2	interferon-induced helicase C domain-containing	46	80	73	50	62	127	53	41	37	54
Endogenous	Ifit2	NM_008332.2	interferon-induced protein with	15	47	23	17	27	70	20	11	24	23
Endogenous	Ifitm1	NM_001112715.1	interferon-induced transmembrane protein 1	1200	1137	2350	973	5878	2188	3699	3592	3040	2109
Endogenous	Ifna1	NM_010502.2	interferon alpha-1 precursor	12	5	14	3	12	12	13	4	5	4
Endogenous	Ifna2	NM_010503.2	interferon alpha-2 precursor	3	0	6	2	1	2	3	0	2	3
Endogenous	Ifnar1	NM_010508.1	interferon alpha/beta receptor 1 precursor	212	238	243	238	270	234	204	231	197	209
Endogenous	Ifnar2	NM_001110498.1	interferon alpha/beta receptor 2 isoform b	315	347	320	279	399	339	347	347	322	355
Endogenous	Ifnb1	NM_010510.1	interferon beta precursor	3	2	2	2	2	2	3	1	3	1
Endogenous	Ifng	NM_008337.1	interferon gamma precursor	0	2	3	2	3	0	2	5	0	5
Endogenous	Ifngr1	NM_010511.2	interferon gamma receptor 1 precursor	363	368	450	384	620	463	466	469	450	477
Endogenous	Ifngr2	NM_008338.3	interferon gamma receptor 2	455	477	540	464	521	476	450	530	462	544
Endogenous	Igf2r	NM_010515.1	cation-independent mannose-6-phosphate receptor	66	59	58	64	63	47	51	52	67	61
Endogenous	Ikbkap	NM_026079.3	elongator complex protein 1	26	32	38	24	32	38	35	29	30	40
Endogenous	Ikbkb	NM_010546.2	inhibitor of nuclear factor kappa-B kinase	78	74	83	89	82	98	78	75	90	85
Endogenous	Ikbke	NM_019777.3	inhibitor of nuclear factor kappa-B kinase	30	27	34	25	34	48	44	35	27	38
Endogenous	Ikbkg	NM_178590.2	NF-kappa-B essential modulator isoform 2	38	27	33	35	43	38	47	34	42	39
Endogenous	Ikzf1	NM_001025597.1	DNA-binding protein Ikaros isoform a	181	184	221	199	185	201	185	195	189	222
Endogenous	Ikzf2	NM_011770.4	zinc finger protein Helios	8	6	5	5	8	6	4	2	8	3
Endogenous	Ikzf3	NM_011771.1	zinc finger protein Aiolos	4	3	2	3	4	5	4	5	4	5
Endogenous	Ikzf4	NM_011772.2	zinc finger protein Eos	22	19	10	23	16	12	15	18	16	14
Endogenous	Il10	NM_010548.1	interleukin-10 precursor	3	3	3	6	6	4	1	3	5	3
Endogenous	Il10ra	NM_008348.2	interleukin-10 receptor subunit alpha precursor	47	50	71	40	83	75	75	64	44	62
Endogenous	Il10rb	NM_008349.5	interleukin-10 receptor subunit beta	314	384	431	396	405	376	384	421	305	382
Endogenous	Il11ra1	NM_010549.3	interleukin-11 receptor subunit alpha-1	1	1	1	4	5	4	6	3	3	2
Endogenous	Il12a	NM_008351.1	interleukin-12 subunit alpha isoform 2	9	5	4	17	11	7	8	9	8	8
Endogenous	Il12b	NM_008352.1	interleukin-12 subunit beta precursor	16	19	20	21	20	29	19	26	20	17
Endogenous	Il12rb1	NM_008353.2	interleukin-12 receptor subunit beta-1	4	4	2	2	5	7	2	7	8	1
Endogenous	Il12rb2	NM_008354.3	interleukin-12 receptor subunit beta-2	1	3	2	2	2	6	3	1	2	3
Endogenous	Il13	NM_008355.2	interleukin-13 precursor	17	15	8	12	19	15	19	19	13	24
Endogenous	Il13ra1	NM_133990.4	interleukin-13 receptor subunit alpha-1	132	158	206	136	407	151	228	208	208	182
Endogenous	Il15	NM_008357.2	interleukin-15 precursor	77	59	84	78	57	57	44	96	55	78
Endogenous	Il15ra	NM_008358.2	interleukin-15 receptor subunit alpha isoform 1	5	6	14	9	9	13	5	10	6	4
Endogenous	Il16	NM_010551.3	pro-interleukin-16	643	673	652	675	549	597	599	619	575	670
Endogenous	Il17a	NM_010552.3	interleukin-17A precursor	5	6	12	7	6	4	2	7	7	11
Endogenous	Il17b	NM_019508.1	interleukin-17B precursor	4	7	1	3	4	3	5	4	4	4
Endogenous	Il17f	NM_145856.2	interleukin-17F precursor	5	5	2	3	3	10	4	4	3	7
Endogenous	Il17ra	NM_008359.1	interleukin-17 receptor A precursor	1184	1070	1290	1206	1332	1134	1137	1289	1059	1161
Endogenous	Il17rb	NM_019583.3	interleukin-17 receptor B precursor	1	0	5	4	1	4	1	2	0	2
Endogenous	Il17re	NM_001034029.1	interleukin-17 receptor E isoform 2	11	17	8	9	11	8	5	11	13	10
Endogenous	Il18	NM_008360.1	interleukin-18 precursor	15	12	22	19	13	16	12	23	4	20
Endogenous	Il18r1	NM_001161842.1	interleukin-18 receptor 1 isoform b	110	118	132	139	173	123	152	145	130	144
Endogenous	Il18rap	NM_010553.2	interleukin-18 receptor accessory protein	402	439	492	446	560	425	521	461	422	507
Endogenous	Il19	NM_001009940.1	interleukin-19 precursor	3	5	4	0	0	5	3	4	5	2
Endogenous	Il1a	NM_010554.4	interleukin-1 alpha precursor	10	16	12	18	10	7	16	14	17	11
Endogenous	Il1b	NM_008361.3	interleukin-1 beta precursor	1327	1227	1453	1497	788	905	451	918	627	819
Endogenous	Il1r1	NM_001123382.1	interleukin-1 receptor type 1 isoform 2	3	7	7	3	4	4	7	4	7	6
Endogenous	Il1r2	NM_010555.4	interleukin-1 receptor type 2 precursor	582	609	806	757	1251	561	776	853	662	756
Endogenous	Il1rap	NM_134103.2	interleukin-1 receptor accessory protein isoform	70	76	87	90	120	100	96	97	93	103
Endogenous	Il1rl1	NM_001025602.2	interleukin-1 receptor-like 1 isoform a	24	30	32	26	34	17	20	34	28	24
Endogenous	Il1rl2	NM_133193.3	interleukin-1 receptor-like 2 precursor	5	6	5	6	7	5	4	2	3	5
Endogenous	Il1rn	NM_031167.5	interleukin-1 receptor antagonist protein	535	696	700	765	359	585	391	485	364	531
Endogenous	Il2	NM_008366.2	interleukin-2 precursor	4	3	5	4	5	2	5	2	3	2
Endogenous	Il20	NM_021380.1	interleukin-20 precursor	20	19	30	23	26	30	33	20	24	24
Endogenous	Il21	NM_021782.2	interleukin-21 precursor	1	2	4	1	3	2	3	2	1	4
Endogenous	Il21r	NM_021887.1	interleukin-21 receptor precursor	4	4	2	1	3	2	1	1	1	0
Endogenous	Il22	NM_016971.1	interleukin-22 precursor	0	0	1	1	1	1	1	1	1	1
Endogenous	Il22ra2	NM_178258.5	interleukin-22 receptor subunit alpha-2	21	20	22	19	22	20	27	23	24	32
Endogenous	Il23a	NM_031252.1	interleukin-23 subunit alpha precursor	0	3	3	3	4	4	2	2	4	4
Endogenous	Il23r	NM_144548.1	interleukin-23 receptor	1	2	7	4	5	2	2	3	3	1
Endogenous	Il25	NM_080729.2	interleukin-25	3	4	1	6	2	4	2	3	2	0
Endogenous	Il27	NM_145636.1	interleukin-27 subunit alpha precursor	9	13	16	10	5	10	8	13	13	11
Endogenous	Il27ra	NM_016671.3	interleukin-27 receptor subunit alpha precursor	9	7	14	9	9	8	11	14	13	12
Endogenous	Il28a	NM_001024673.2	interleukin-28A precursor	2	3	3	3	3	3	2	3	2	5
Endogenous	Il2ra	NM_008367.2	interleukin-2 receptor subunit alpha precursor	2	8	5	4	0	0	2	1	3	0
Endogenous	Il2rb	NM_008368.3	interleukin-2 receptor subunit beta precursor	11	7	10	8	3	14	10	10	14	7
Endogenous	Il2rg	NM_013563.3	cytokine receptor common subunit gamma	29	29	40	36	30	47	29	28	32	32
Endogenous	Il3	NM_010556.4	interleukin-3 precursor	6	6	5	6	5	8	2	11	3	2
Endogenous	Il33	NM_133775.1	interleukin-33 precursor	14	11	19	12	10	15	17	16	16	15
Endogenous	Il4	NM_021283.1	interleukin-4	6	6	5	5	4	1	3	3	4	4
Endogenous	Il4ra	NM_001008700.3	interleukin-4 receptor subunit alpha precursor	348	391	552	417	763	387	586	507	472	511
Endogenous	Il5	NM_010558.1	interleukin-5 precursor	4	2	2	1	0	1	1	1	0	2
Endogenous	Il6	NM_031168.1	interleukin-6 precursor	25	20	27	14	20	26	18	21	31	25
Endogenous	Il6ra	NM_010559.2	interleukin-6 receptor subunit alpha precursor	260	231	297	283	339	251	246	320	259	331
Endogenous	Il6st	NM_010560.2	interleukin-6 receptor subunit beta precursor	7	9	15	9	21	29	21	19	18	10
Endogenous	Il7	NM_008371.2	interleukin-7 precursor	15	16	12	10	23	19	21	19	16	11
Endogenous	Il7r	NM_008372.3	interleukin-7 receptor subunit alpha precursor	78	77	98	76	76	102	87	75	84	107
Endogenous	Il9	NM_008373.1	interleukin-9 precursor	10	14	11	11	14	12	11	4	12	13
Endogenous	Ilf3	NM_010561.2	interleukin enhancer-binding factor 3 isoform 1	12	6	7	5	9	10	3	2	9	6
Endogenous	Irak1	NM_008363.2	interleukin-1 receptor-associated kinase 1	49	53	55	48	64	51	49	59	46	62
Endogenous	Irak2	NM_001113553.1	interleukin-1 receptor-associated kinase-like 2	128	189	142	196	161	173	153	145	134	162
Endogenous	Irak3	NM_028679.3	interleukin-1 receptor-associated kinase 3	292	276	266	264	261	260	236	269	243	282
Endogenous	Irak4	NM_029926.5	interleukin-1 receptor-associated kinase 4	461	454	507	414	550	541	486	549	534	504
Endogenous	Irf1	NM_008390.1	interferon regulatory factor 1 isoform a	337	541	463	410	379	405	316	365	320	460
Endogenous	Irf3	NM_016849.3	interferon regulatory factor 3	8	5	9	4	8	7	9	6	4	8
Endogenous	Irf4	NM_013674.1	interferon regulatory factor 4	12	10	12	16	12	14	15	21	15	23
Endogenous	Irf5	NM_012057.3	interferon regulatory factor 5	47	67	79	47	51	101	84	59	83	93
Endogenous	Irf7	NM_016850.2	interferon regulatory factor 7	46	97	71	42	50	112	43	45	34	30
Endogenous	Irf8	NM_008320.3	interferon regulatory factor 8	26	26	40	21	31	66	40	22	61	42
Endogenous	Irgm1	NM_008326.1	immunity-related GTPase family M protein 1	72	153	108	62	79	137	68	55	39	76
Endogenous	Itga2b	NM_010575.2	integrin alpha-IIb	4	2	2	2	10	5	3	5	3	6
Endogenous	Itga4	NM_010576.3	integrin alpha-4	90	111	116	111	91	126	84	66	74	110
Endogenous	Itga5	NM_010577.3	integrin alpha-5 preproprotein	8	4	6	4	11	7	6	6	5	10
Endogenous	Itga6	NM_008397.3	integrin alpha-6	28	29	27	27	31	25	23	22	29	35
Endogenous	Itgal	NM_008400.2	integrin alpha-L	928	997	1046	1029	853	1046	778	1068	903	1051
Endogenous	Itgam	NM_001082960.1	integrin alpha-M isoform 1 precursor	2531	2469	2806	2736	2399	2663	2523	2653	2476	2558
Endogenous	Itgax	NM_021334.2	integrin alpha-X precursor	32	42	30	44	29	41	21	34	34	40
Endogenous	Itgb1	NM_010578.1	integrin beta-1 precursor	94	110	104	96	89	142	97	123	127	140
Endogenous	Itgb2	NM_008404.4	integrin beta-2	3530	3659	4135	4013	3516	3853	3452	3787	3493	3717
Endogenous	Itln1	NM_010584.3	intelectin-1a precursor	6	2	4	4	4	3	3	5	2	2
Endogenous	Jak1	NM_146145.2	tyrosine-protein kinase JAK1	743	810	843	909	890	820	848	872	719	841
Endogenous	Jak2	NM_001048177.1	tyrosine-protein kinase JAK2	203	220	229	224	244	242	205	206	195	229
Endogenous	Jak3	NM_010589.5	tyrosine-protein kinase JAK3	17	12	21	12	36	18	23	16	21	12
Endogenous	Kir3dl1	NM_177749.3	killer cell immunoglobulin-like receptor 3DL1	4	2	2	8	4	5	5	3	6	1
Endogenous	Kir3dl2	NM_177748.2	killer cell immunoglobulin-like receptor, three	1	4	3	3	2	4	0	2	4	3
Endogenous	Kit	NM_001122733.1	mast/stem cell growth factor receptor isoform 1	19	13	18	20	17	16	19	16	9	24
Endogenous	Klra1	NM_016659.3	T-cell surface glycoprotein YE1/48	2	1	4	3	3	2	5	5	2	0
Endogenous	Klra21	NM_053151.1	killer cell lectin-like receptor subfamily A,	6	2	0	3	1	1	3	0	2	5
Endogenous	Klra4	NM_010649.3	killer cell lectin-like receptor 4	2	4	1	4	2	3	2	3	1	0
Endogenous	Klra5	NM_008463.2	killer cell lectin-like receptor 5	1	0	2	2	2	2	1	2	2	1
Endogenous	Klra6	NM_008464.2	killer cell lectin-like receptor 6	3	5	5	2	1	2	5	2	2	2
Endogenous	Klra7	NM_001110323.1	killer cell lectin-like receptor 7 isoform 1	3	6	3	4	3	7	0	5	4	3
Endogenous	Klra8	NM_010650.3	killer cell lectin-like receptor 8 isoform 2	5	9	8	6	8	10	15	10	12	5
Endogenous	Klrb1	NM_001099918.1	killer cell lectin-like receptor subfamily B	2	5	2	1	1	2	0	2	3	1
Endogenous	Klrc1	NM_001136068.1	NKG2-A/NKG2-B type II integral membrane protein	3	3	5	6	5	8	7	7	4	4
Endogenous	Klrc2	NM_001098669.1	killer cell lectin-like receptor subfamily C,	2	5	1	1	3	4	6	8	3	3
Endogenous	Klrc3	NM_021378.1	killer cell lectin-like receptor subfamily C,	4	4	4	4	2	0	2	3	1	5
Endogenous	Klrd1	NM_010654.2	natural killer cells antigen CD94	1	3	11	5	5	6	4	4	3	5
Endogenous	Klrk1	NM_001083322.1	NKG2-D type II integral membrane protein isoform	11	10	9	7	12	11	12	18	10	15
Endogenous	Lair1	NM_001113474.1	leukocyte-associated immunoglobulin-like	8	13	3	11	17	11	18	15	16	21
Endogenous	Lck	NM_010693.2	proto-oncogene tyrosine-protein kinase LCK	0	36	30	0	0	0	34	0	0	0
Endogenous	Lcp2	NM_010696.3	lymphocyte cytosolic protein 2	55	49	59	51	55	55	48	55	44	59
Endogenous	Lef1	NM_010703.3	lymphoid enhancer-binding factor 1	3	4	2	4	2	2	4	6	2	3
Endogenous	Lif	NM_008501.2	leukemia inhibitory factor isoform a	8	6	9	5	5	6	9	8	8	17
Endogenous	Lilra5	NM_001081239.2	leukocyte immunoglobulin-like receptor	19	22	20	19	17	19	19	17	15	18
Endogenous	Lilra6	NM_011090.2	paired-Ig-like receptor A3	209	203	256	229	276	313	262	301	211	251
Endogenous	Lilrb3	NM_011095.2	paired-Ig-like receptor B	1068	1023	1196	1093	1615	1159	1431	1259	1143	1206
Endogenous	Lilrb4	NM_013532.2	leukocyte immunoglobulin-like receptor subfamily	2414	2528	2961	2398	3521	2584	3039	3007	2541	2679
Endogenous	Litaf	NM_019980.1	lipopolysaccharide-induced tumor necrosis	456	470	627	495	524	427	441	513	435	531
Endogenous	Lta	NM_010735.1	lymphotoxin-alpha precursor	5	6	13	7	7	2	11	12	8	12
Endogenous	Ltb	NM_008518.2	lymphotoxin-beta	320	365	363	397	227	312	232	325	289	389
Endogenous	Ltb4r1	NM_008519.2	leukotriene B4 receptor 1	685	659	638	643	701	709	706	677	699	681
Endogenous	Ltb4r2	NM_020490.2	leukotriene B4 receptor 2	5	12	7	10	11	15	10	9	7	11
Endogenous	Ltbr	NM_010736.3	tumor necrosis factor receptor superfamily	118	147	158	123	160	124	136	149	145	131
Endogenous	Ltf	NM_008522.3	lactotransferrin precursor	900	912	932	868	703	1013	758	965	1002	987
Endogenous	Ly86	NM_010745.2	lymphocyte antigen 86 precursor	30	22	33	23	55	73	51	42	52	43
Endogenous	Ly96	NM_016923.1	lymphocyte antigen 96 isoform A	49	55	69	49	69	53	57	58	34	68
Endogenous	Maf	NM_001025577.2	transcription factor Maf	2	2	3	3	3	3	3	3	0	4
Endogenous	Map4k1	NM_008279.2	mitogen-activated protein kinase kinase kinase	14	8	10	7	15	17	17	12	25	18
Endogenous	Map4k2	NM_009006.2	mitogen-activated protein kinase kinase kinase	416	445	414	466	372	492	365	428	375	396
Endogenous	Map4k4	NM_008696.2	mitogen-activated protein kinase kinase kinase	227	207	235	238	242	237	256	240	226	289
Endogenous	Mapk1	NM_011949.3	mitogen-activated protein kinase 1	234	219	234	263	280	270	251	280	274	265
Endogenous	Mapk11	NM_011161.5	mitogen-activated protein kinase 11	5	5	5	4	4	2	2	4	5	3
Endogenous	Mapk14	NM_011951.2	mitogen-activated protein kinase 14 isoform 1	412	411	429	434	452	416	388	449	371	423
Endogenous	Mapkapk2	NM_008551.1	MAP kinase-activated protein kinase 2	300	317	314	294	289	368	339	318	263	304
Endogenous	Marco	NM_010766.2	macrophage receptor MARCO	6	3	4	1	6	6	6	6	12	1
Endogenous	Masp1	NM_008555.2	mannan-binding lectin serine protease 1	4	4	2	0	3	0	3	5	2	1
Endogenous	Masp2	NM_010767.3	mannan-binding lectin serine protease 2 isoform	3	3	2	2	6	6	3	2	2	4
Endogenous	Mbl2	NM_010776.1	mannose-binding protein C precursor	2	2	3	3	4	1	4	3	1	1
Endogenous	Mbp	NM_010777.3	Golli-Mbp isoform 1	25	30	26	47	22	25	24	25	34	40
Endogenous	Mif	NM_010798.2	macrophage migration inhibitory factor	47	36	79	29	144	59	55	52	71	47
Endogenous	Mme	NM_008604.3	neprilysin	2	0	2	4	1	1	2	1	4	0
Endogenous	Mr1	NM_008209.4	major histocompatibility complex class I-related	10	10	8	13	15	7	17	9	8	6
Endogenous	Ms4a1	NM_007641.5	B-lymphocyte antigen CD20	13	14	18	8	6	20	9	12	5	13
Endogenous	Msr1	NM_001113326.1	macrophage scavenger receptor types I and II	5	6	11	4	25	24	17	14	22	7
Endogenous	Muc1	NM_013605.1	mucin-1	7	5	5	2	2	2	7	2	6	2
Endogenous	Mx1	NM_010846.1	interferon-induced GTP-binding protein Mx1	30	26	43	18	26	37	30	21	23	24
Endogenous	Myd88	NM_010851.2	myeloid differentiation primary response protein	335	332	331	306	432	331	364	352	333	361
Endogenous	Ncam1	NM_001113204.1	neural cell adhesion molecule 1 isoform 3	145	176	170	157	125	164	126	109	158	165
Endogenous	Ncf4	NM_008677.2	neutrophil cytosol factor 4	1849	1873	2046	1859	1894	1878	1951	2168	2032	2059
Endogenous	Nfatc1	NM_016791.4	nuclear factor of activated T-cells, cytoplasmic	77	85	83	106	94	81	100	85	82	105
Endogenous	Nfatc2	NM_001037177.1	nuclear factor of activated T-cells, cytoplasmic	12	11	7	10	5	7	8	5	12	8
Endogenous	Nfatc3	NM_010901.2	nuclear factor of activated T-cells, cytoplasmic	44	52	52	53	44	59	36	52	56	54
Endogenous	Nfil3	NM_017373.3	nuclear factor interleukin-3-regulated protein	247	229	270	267	345	254	253	293	237	264
Endogenous	Nfkb1	NM_008689.2	nuclear factor NF-kappa-B p105 subunit	281	272	254	330	281	361	327	318	306	334
Endogenous	Nfkb2	NM_019408.2	nuclear factor NF-kappa-B p100 subunit isoform	66	65	78	64	73	59	75	74	67	55
Endogenous	Nfkbia	NM_010907.2	NF-kappa-B inhibitor alpha	100	168	116	106	241	120	165	106	128	122
Endogenous	Nfkbiz	NM_030612.1	NF-kappa-B inhibitor zeta isoform a	472	469	567	469	370	435	266	361	279	345
Endogenous	Nod2	NM_145857.2	nucleotide-binding oligomerization	17	14	13	10	3	10	9	14	6	15
Endogenous	Nos2	NM_010927.3	nitric oxide synthase, inducible	9	6	6	10	11	12	10	4	10	7
Endogenous	Notch1	NM_008714.2	neurogenic locus notch homolog protein 1	205	231	247	234	154	192	158	183	147	209
Endogenous	Notch2	NM_010928.1	neurogenic locus notch homolog protein 2	400	409	443	425	460	414	414	474	407	474
Endogenous	Nox1	NM_172203.1	NADPH oxidase 1	3	2	2	7	3	2	3	2	3	5
Endogenous	Nox3	NM_198958.2	NADPH oxidase 3	2	3	4	2	0	1	0	0	0	5
Endogenous	Nox4	NM_015760.4	NADPH oxidase 4	0	1	0	2	3	4	1	4	2	4
Endogenous	Npc1	NM_008720.2	Niemann-Pick C1 protein	103	123	109	121	158	138	143	130	98	122
Endogenous	Nt5e	NM_011851.3	5'-nucleotidase precursor	164	161	147	162	73	172	113	140	129	145
Endogenous	Pax5	NM_008782.2	paired box protein Pax-5	20	22	36	28	22	38	29	24	30	36
Endogenous	Pdcd1	NM_008798.1	programmed cell death protein 1 precursor	1	2	2	0	2	2	2	2	6	5
Endogenous	Pdcd1lg2	NM_021396.2	programmed cell death 1 ligand 2 precursor	5	1	0	3	4	3	4	2	4	4
Endogenous	Pdcd2	NM_008799.2	programmed cell death protein 2	42	31	41	41	42	47	36	42	30	37
Endogenous	Pdgfb	NM_011057.3	platelet-derived growth factor subunit B	5	8	5	5	8	8	5	11	6	2
Endogenous	Pdgfrb	NM_008809.1	beta-type platelet-derived growth factor	4	4	3	4	4	6	4	5	7	5
Endogenous	Pecam1	NM_008816.2	platelet endothelial cell adhesion molecule	18	20	19	26	36	29	32	23	34	26
Endogenous	Phlpp1	NM_133821.3	PH domain leucine-rich repeat-containing protein	1	7	7	4	6	1	4	5	4	4
Endogenous	Phlpp2	NM_001122594.2	PH domain leucine-rich repeat-containing protein	5	5	8	7	9	7	12	6	9	5
Endogenous	Pigr	NM_011082.3	polymeric immunoglobulin receptor precursor	3	4	2	1	3	0	4	2	0	3
Endogenous	Pla2g2a	NM_001082531.1	phospholipase A2, membrane associated precursor	0	0	1	6	3	0	2	1	3	5
Endogenous	Pla2g2e	NM_012044.2	group IIE secretory phospholipase A2 precursor	5	2	5	7	4	3	3	3	6	3
Endogenous	Plau	NM_008873.2	urokinase-type plasminogen activator	125	102	145	107	86	135	127	113	139	135
Endogenous	Plaur	NM_011113.3	urokinase plasminogen activator surface receptor	1349	1482	1668	1610	1394	1392	1448	1614	1321	1434
Endogenous	Pml	NM_008884.2	probable transcription factor PML isoform 1	26	29	32	39	28	48	40	23	35	38
Endogenous	Pou2f2	NM_001163554.1	POU domain, class 2, transcription factor 2	73	88	86	81	95	104	75	96	95	95
Endogenous	Pparg	NM_011146.1	peroxisome proliferator-activated receptor gamma	4	7	2	3	4	2	1	4	3	2
Endogenous	Ppbp	NM_023785.2	platelet basic protein	6	6	7	8	3	2	2	9	4	5
Endogenous	Prdm1	NM_007548.3	PR domain zinc finger protein 1	1	3	2	7	3	4	1	3	0	0
Endogenous	Prf1	NM_011073.2	perforin-1 precursor	2	2	2	3	5	1	2	1	3	5
Endogenous	Prim1	NM_008921.2	DNA primase small subunit	26	15	10	18	17	27	19	16	19	18
Endogenous	Prkcd	NM_011103.2	protein kinase C delta type	1232	1190	1370	1365	1081	1331	1157	1308	1102	1331
Endogenous	Psmb10	NM_013640.3	proteasome subunit beta type-10 precursor	11	15	15	10	15	24	15	14	16	23
Endogenous	Psmb11	NM_175204.4	proteasome subunit beta type-11 precursor	4	2	6	2	6	2	4	8	4	3
Endogenous	Psmb5	NM_011186.1	proteasome subunit beta type-5	118	132	150	142	180	165	152	135	178	142
Endogenous	Psmb7	NM_011187.1	proteasome subunit beta type-7 precursor	154	159	154	147	151	158	148	145	184	189
Endogenous	Psmb9	NM_013585.2	proteasome subunit beta type-9	69	79	104	75	81	104	65	71	61	77
Endogenous	Psmc2	NM_011188.3	26S protease regulatory subunit 7	182	201	188	207	226	234	213	210	234	225
Endogenous	Psmd7	NM_010817.2	26S proteasome non-ATPase regulatory subunit 7	57	45	52	69	75	76	54	61	84	65
Endogenous	Ptafr	NM_001081211.1	platelet-activating factor receptor	253	256	284	292	190	224	218	218	218	251
Endogenous	Ptger4	NM_008965.1	prostaglandin E2 receptor EP4 subtype isoform 2	13	16	17	14	11	19	7	16	5	14
Endogenous	Ptgs2	NM_011198.3	prostaglandin G/H synthase 2	234	172	327	300	16	155	24	67	36	72
Endogenous	Ptk2	NM_007982.2	focal adhesion kinase 1 isoform 1	2	0	1	5	5	4	15	4	5	5
Endogenous	Ptpn2	NM_001127177.1	tyrosine-protein phosphatase non-receptor type 2	63	72	82	78	65	74	61	76	71	99
Endogenous	Ptpn22	NM_008979.1	tyrosine-protein phosphatase non-receptor type	112	117	134	161	101	166	117	90	119	123
Endogenous	Ptpn6	NM_013545.2	tyrosine-protein phosphatase non-receptor type 6	1293	1368	1401	1446	1042	1372	1121	1241	1182	1305
Endogenous	Ptprc	NM_011210.3	receptor-type tyrosine-protein phosphatase C	1824	1951	2126	2092	2051	2277	1882	2079	1897	1923
Endogenous	Rae1	NM_175112.5	mRNA export factor	80	90	71	71	70	85	84	60	72	68
Endogenous	Rag1	NM_009019.2	V(D)J recombination-activating protein 1	1	3	8	9	2	3	0	7	3	7
Endogenous	Rag2	NM_009020.3	V(D)J recombination-activating protein 2	1	5	7	3	3	2	2	3	5	6
Endogenous	Rela	NM_009045.4	transcription factor p65	127	125	119	137	108	131	109	122	107	124
Endogenous	Relb	NM_009046.2	transcription factor RelB	55	55	49	33	44	44	51	48	47	57
Endogenous	Rorc	NM_011281.2	nuclear receptor ROR-gamma	4	7	9	5	7	8	1	9	7	5
Endogenous	Runx1	NM_001111021.1	runt-related transcription factor 1 isoform 1	117	128	106	137	118	194	113	132	150	129
Endogenous	Runx3	NM_019732.2	runt-related transcription factor 3	4	3	3	3	4	3	2	4	5	2
Endogenous	S100a8	NM_013650.2	protein S100-A8	421679	446919	463864	442568	472725	449771	483982	475205	491047	477729
Endogenous	S100a9	NM_009114.2	protein S100-A9	537514	551434	581747	545968	548506	548782	560066	574054	565474	566876
Endogenous	Sele	NM_011345.2	E-selectin	3	3	5	3	3	2	2	3	4	2
Endogenous	Sell	NM_001164059.1	L-selectin isoform 2	2559	2826	3294	3205	2950	3117	2653	3374	2294	3192
Endogenous	Selplg	NM_009151.3	P-selectin glycoprotein ligand 1	9	11	7	14	21	8	6	9	17	8
Endogenous	Serping1	NM_009776.3	plasma protease C1 inhibitor precursor	12	18	16	16	29	15	19	10	15	20
Endogenous	Sh2d1a	NM_011364.3	SH2 domain-containing protein 1A	1	4	1	6	2	5	0	2	4	5
Endogenous	Sigirr	NM_023059.3	single Ig IL-1-related receptor	0	2	1	2	6	4	4	4	5	5
Endogenous	Ski	NM_011385.2	ski oncogene	69	93	83	89	75	95	79	79	79	85
Endogenous	Slamf1	NM_013730.4	signaling lymphocytic activation molecule	0	3	7	1	3	5	3	3	4	1
Endogenous	Slamf7	NM_144539.5	SLAM family member 7 precursor	6	9	9	12	1	7	3	5	6	9
Endogenous	Smad3	NM_016769.3	mothers against decapentaplegic homolog 3	108	111	153	125	127	99	126	113	106	156
Endogenous	Smad5	NM_008541.2	mothers against decapentaplegic homolog 5	16	11	15	24	24	19	14	20	24	19
Endogenous	Socs1	NM_009896.2	suppressor of cytokine signaling 1	29	15	25	24	24	22	25	17	13	22
Endogenous	Socs3	NM_007707.2	suppressor of cytokine signaling 3	47	47	58	64	94	82	78	84	65	48
Endogenous	Spn	NM_001037810.1	leukosialin precursor	206	213	207	234	182	205	228	184	231	238
Endogenous	Src	NM_001025395.2	neuronal proto-oncogene tyrosine-protein kinase	2	2	2	2	2	3	4	3	3	3
Endogenous	Stat1	NM_009283.3	signal transducer and activator of transcription	299	412	407	358	255	413	219	255	258	311
Endogenous	Stat2	NM_019963.1	signal transducer and activator of transcription	4	13	13	7	15	13	11	7	14	8
Endogenous	Stat3	NM_213659.2	signal transducer and activator of transcription	759	749	828	726	943	715	802	906	782	846
Endogenous	Stat4	NM_011487.4	signal transducer and activator of transcription	99	89	127	120	80	118	85	121	86	118
Endogenous	Stat5a	NM_011488.2	signal transducer and activator of transcription	44	48	52	46	52	56	56	58	56	42
Endogenous	Stat5b	NM_011489.3	signal transducer and activator of transcription	315	326	377	343	380	388	363	352	321	345
Endogenous	Stat6	NM_009284.2	signal transducer and transcription activator 6	541	544	613	633	568	635	532	621	542	577
Endogenous	Syk	NM_011518.2	tyrosine-protein kinase SYK	871	941	996	981	1026	980	880	1055	891	1020
Endogenous	Tagap	NM_145968.2	T-cell activation Rho GTPase-activating protein	76	81	73	76	62	86	64	46	46	89
Endogenous	Tal1	NM_011527.2	T-cell acute lymphocytic leukemia protein 1	30	27	25	31	20	26	13	26	22	20
Endogenous	Tap1	NM_001161730.1	antigen peptide transporter 1 isoform 2	126	138	147	149	138	153	135	112	113	118
Endogenous	Tapbp	NM_009318.2	tapasin isoform 2	144	166	214	179	162	190	179	147	149	176
Endogenous	Tbk1	NM_019786.4	serine/threonine-protein kinase TBK1	80	73	80	101	95	104	97	65	78	94
Endogenous	Tbx21	NM_019507.1	T-box transcription factor TBX21	21	36	42	29	28	32	25	32	24	17
Endogenous	Tcf4	NM_013685.1	transcription factor 4 isoform a	18	24	18	23	28	32	22	16	31	22
Endogenous	Tcf7	NM_009331.3	transcription factor 7	3	3	5	2	3	1	6	6	3	4
Endogenous	Tfrc	NM_011638.3	transferrin receptor protein 1	160	118	73	93	93	114	82	94	86	88
Endogenous	Tgfb1	NM_011577.1	transforming growth factor beta-1 precursor	263	253	292	306	254	329	265	325	271	294
Endogenous	Tgfb2	NM_009367.1	transforming growth factor beta-2 precursor	3	2	3	2	5	6	0	3	6	2
Endogenous	Tgfb3	NM_009368.2	transforming growth factor beta-3 preproprotein	4	1	5	4	7	2	5	3	3	6
Endogenous	Tgfbi	NM_009369.4	transforming growth factor-beta-induced protein	1017	1155	1422	1172	1960	1317	1545	1385	1260	1319
Endogenous	Tgfbr1	NM_009370.2	TGF-beta receptor type-1	114	145	136	155	116	142	118	131	121	169
Endogenous	Tgfbr2	NM_009371.2	TGF-beta receptor type-2 isoform 1	118	180	145	169	139	143	134	124	105	169
Endogenous	Thy1	NM_009382.3	thy-1 membrane glycoprotein preproprotein	3	7	6	2	6	7	4	8	2	2
Endogenous	Tigit	NM_001146325.1	T cell immunoreceptor with Ig and ITIM domains	4	7	2	4	5	4	6	7	3	4
Endogenous	Tirap	NM_001177847.1	toll/interleukin-1 receptor domain-containing	152	180	190	144	218	166	172	203	189	185
Endogenous	Tlr1	NM_030682.1	toll-like receptor 1 precursor	7	11	12	10	56	13	27	17	13	7
Endogenous	Tlr2	NM_011905.2	toll-like receptor 2 precursor	180	157	215	197	219	175	173	284	178	269
Endogenous	Tlr3	NM_126166.2	toll-like receptor 3 precursor	12	8	14	16	16	14	12	15	10	23
Endogenous	Tlr4	NM_021297.2	toll-like receptor 4 precursor	135	181	222	178	253	159	174	194	185	227
Endogenous	Tlr5	NM_016928.2	toll-like receptor 5	60	44	50	74	48	81	61	72	47	47
Endogenous	Tlr8	NM_133212.2	toll-like receptor 8 precursor	278	265	305	294	373	307	297	320	251	297
Endogenous	Tlr9	NM_031178.2	toll-like receptor 9 precursor	11	20	36	20	29	35	33	24	25	31
Endogenous	Tmem173	NM_028261.1	transmembrane protein 173	59	61	93	68	91	87	88	86	92	61
Endogenous	Tnf	NM_013693.1	tumor necrosis factor	87	78	83	73	74	82	57	93	80	78
Endogenous	Tnfaip3	NM_009397.2	tumor necrosis factor alpha-induced protein 3	74	63	59	70	37	54	43	53	42	41
Endogenous	Tnfaip6	NM_009398.2	tumor necrosis factor-inducible gene 6 protein	6	25	20	14	11	13	11	6	15	11
Endogenous	Tnfrsf11a	NM_009399.3	tumor necrosis factor receptor superfamily	17	10	15	17	9	8	17	12	9	11
Endogenous	Tnfrsf13b	NM_021349.1	tumor necrosis factor receptor superfamily	22	20	21	27	36	28	28	26	34	28
Endogenous	Tnfrsf13c	NM_028075.2	tumor necrosis factor receptor superfamily	4	4	1	7	5	9	5	4	10	3
Endogenous	Tnfrsf14	NM_178931.2	tumor necrosis factor receptor superfamily	115	136	125	108	103	128	109	115	98	114
Endogenous	Tnfrsf17	NM_011608.1	tumor necrosis factor receptor superfamily	4	3	4	5	11	5	5	3	4	6
Endogenous	Tnfrsf1b	NM_011610.3	tumor necrosis factor receptor superfamily	44	96	88	77	103	86	65	83	62	82
Endogenous	Tnfrsf4	NM_011659.2	tumor necrosis factor receptor superfamily	7	4	5	4	11	7	7	7	6	12
Endogenous	Tnfrsf8	NM_009401.2	tumor necrosis factor receptor superfamily	2	3	0	3	0	0	2	2	2	4
Endogenous	Tnfrsf9	NM_001077508.1	tumor necrosis factor receptor superfamily	0	2	2	2	0	2	0	1	2	1
Endogenous	Tnfsf10	NM_009425.2	tumor necrosis factor ligand superfamily member	3	1	3	1	4	2	6	2	6	5
Endogenous	Tnfsf11	NM_011613.3	tumor necrosis factor ligand superfamily member	2	1	1	1	2	0	0	1	0	5
Endogenous	Tnfsf12	NM_011614.3	tumor necrosis factor ligand superfamily member	3	3	10	5	4	10	7	9	5	7
Endogenous	Tnfsf13b	NM_033622.1	tumor necrosis factor ligand superfamily member	119	127	119	157	62	105	88	80	75	115
Endogenous	Tnfsf14	NM_019418.2	tumor necrosis factor ligand superfamily member	161	195	198	192	206	195	171	204	160	200
Endogenous	Tnfsf15	NM_177371.3	tumor necrosis factor ligand superfamily member	11	3	3	4	6	1	6	2	4	1
Endogenous	Tnfsf18	NM_183391.3	tumor necrosis factor (ligand) superfamily,	1	2	1	2	2	4	2	0	1	4
Endogenous	Tnfsf8	NM_009403.2	tumor necrosis factor ligand superfamily member	6	7	5	0	2	7	6	1	3	4
Endogenous	Tollip	NM_023764.3	toll-interacting protein	198	218	214	201	252	235	233	219	183	216
Endogenous	Traf1	NM_009421.3	TNF receptor-associated factor 1	1	4	1	4	2	1	1	3	1	2
Endogenous	Traf2	NM_009422.2	TNF receptor-associated factor 2	24	45	23	35	39	25	40	22	32	35
Endogenous	Traf3	NM_001048206.1	TNF receptor-associated factor 3 isoform b	61	58	68	72	68	79	57	65	57	70
Endogenous	Traf4	NM_009423.4	TNF receptor-associated factor 4	174	184	235	178	189	164	181	181	194	200
Endogenous	Traf5	NM_011633.1	TNF receptor-associated factor 5	22	21	33	25	17	30	16	24	16	26
Endogenous	Traf6	NM_009424.2	TNF receptor-associated factor 6	77	67	68	59	96	72	75	59	63	78
Endogenous	Trem1	NM_021406.3	triggering receptor expressed on myeloid cells 1	836	693	746	921	612	593	519	620	529	531
Endogenous	Trem2	NM_031254.2	triggering receptor expressed on myeloid cells 2	3	4	9	1	11	5	7	8	14	4
Endogenous	Trp53	NM_011640.1	cellular tumor antigen p53 isoform a	29	17	30	32	23	27	28	21	25	35
Endogenous	Tslp	NM_021367.1	thymic stromal lymphopoietin precursor	3	4	1	4	4	8	9	8	4	10
Endogenous	Tyk2	NM_018793.2	non-receptor tyrosine-protein kinase TYK2	20	17	30	20	30	27	35	21	23	17
Endogenous	Tyrobp	NM_011662.2	TYRO protein tyrosine kinase-binding protein	10467	11282	12347	11884	10462	11341	9960	11274	9721	11283
Endogenous	Ube2l3	NM_009456.2	ubiquitin-conjugating enzyme E2 L3	165	167	238	178	178	207	182	163	178	209
Endogenous	Vcam1	NM_011693.2	vascular cell adhesion protein 1 precursor	25	15	19	25	10	13	12	25	11	21
Endogenous	Vtn	NM_011707.2	vitronectin precursor	4	2	4	4	2	6	1	4	3	1
Endogenous	Xbp1	NM_013842.2	X-box-binding protein 1	220	254	245	253	279	266	239	260	332	275
Endogenous	Xcl1	NM_008510.1	lymphotactin precursor	10	17	15	13	14	18	15	8	7	12
Endogenous	Xcr1	NM_011798.4	chemokine XC receptor 1	1	0	2	3	0	1	0	0	0	0
Endogenous	Zap70	NM_009539.2	tyrosine-protein kinase ZAP-70	13	16	14	17	9	11	12	11	16	22
Endogenous	Zbtb7b	NM_009565.4	zinc finger and BTB domain-containing protein	205	199	262	232	187	222	199	242	236	271
Endogenous	Zeb1	NM_011546.2	zinc finger E-box-binding homeobox 1	63	70	64	70	69	67	71	77	64	72

## Sheet: Normalized counts and DE
Symbol	Description	log2FoldChange	baseMean	baseMeanA	baseMeanB	foldChange	pval	padj	WT1	WT2	WT3	WT5	CBP2	CBP3	CBP4	CBP5	CBP6	CBP7
Ptgs2	prostaglandin G/H synthase 2	-2.11174	138.98	257.934	59.6775	0.231368	3.67943e-09	5.03162e-07	250.205	174.642	308.838	298.05	15.5835	145.853	24.5282	66.022	37.111	68.9675
Ccl3	C-C motif chemokine 3	-2.06676	83.6194	153.934	36.7432	0.238695	2.70021e-07	2.95403e-05	111.202	144.181	235.17	125.181	27.2712	64.928	28.6163	38.4307	25.7716	35.4417
Ccrl2	C-C chemokine receptor-like 2	-1.95239	23.0066	41.451	10.7104	0.258388	4.15214e-12	1.03428e-09	44.9086	39.599	41.5562	39.7401	7.79177	23.5247	11.2421	6.89782	6.18517	8.62094
Ccl4	C-C motif chemokine 4	-1.55859	11.7814	19.5157	6.62523	0.339482	2.67235e-05	0.00121814	18.1773	21.3225	22.667	15.896	1.94794	16.9377	5.11005	4.92701	4.12345	6.70518
Csf1	macrophage colony-stimulating factor 1 isoform 1	-1.08435	32.0839	46.9775	22.1549	0.471606	6.49777e-06	0.000507754	41.7008	49.7526	55.7231	40.7336	24.3493	33.8755	17.3742	21.6789	16.4938	19.1576
Il1b	interleukin-1 beta precursor	-0.908193	993.978	1381.08	735.911	0.532852	5.67247e-12	1.03428e-09	1418.9	1245.85	1372.3	1487.27	767.489	851.592	460.927	904.599	646.351	784.506
H2-K1	H-2 class I histocompatibility antigen, K-W28	-0.648078	227.009	289.968	185.037	0.63813	8.38633e-05	0.00286708	246.997	312.731	323.949	276.193	178.237	271.945	162.5	168.504	155.66	173.377
Tnfsf13b	tumor necrosis factor ligand superfamily member	-0.610299	103.999	131.14	85.905	0.655061	0.000328574	0.009985	127.241	128.951	112.391	155.98	60.3862	98.8035	89.9369	78.8322	77.3147	110.156
Il1rn	interleukin-1 receptor antagonist protein	-0.605608	536.142	674.972	443.588	0.657194	1.18034e-05	0.000717385	572.05	706.69	661.121	760.028	349.656	550.477	399.606	477.92	375.234	508.636
Nfkbiz	NF-kappa-B inhibitor zeta isoform a	-0.561135	399.771	495.588	335.894	0.677769	4.97151e-05	0.00209186	504.687	476.204	535.508	465.952	360.369	409.329	271.855	355.73	287.611	330.469
Trem1	triggering receptor expressed on myeloid cells 1	-0.526825	656.653	804.28	558.235	0.69408	8.06074e-05	0.00286708	893.895	703.644	704.566	915.015	596.07	558.005	530.423	610.95	545.326	508.636
B2m	beta-2-microglobulin precursor	-0.42416	4694.42	5541.34	4129.81	0.745273	0.000809901	0.0233166	5132.41	6227.2	5540.2	5265.56	3464.42	5104.85	3769.17	3957.38	4046.14	4436.91
Bst1	ADP-ribosyl cyclase 2	0.430296	1046.09	865.602	1166.41	1.34751	0.00133305	0.0347227	896.033	812.288	907.625	846.463	1268.11	933.458	1275.47	1237.67	1179.31	1104.44
Ccl9	C-C motif chemokine 9	0.919438	121.5	79.1622	149.726	1.89138	0.000263821	0.00848884	63.0859	71.0752	120.891	61.5971	155.835	172.2	167.61	100.511	182.463	119.735
Ly86	lymphocyte antigen 86 precursor	0.93312	41.8997	27.1083	51.7606	1.9094	5.96293e-05	0.0023298	32.0776	22.3379	31.1671	22.8505	53.5684	68.692	52.1225	41.3869	53.6048	41.1889
Ctsg	cathepsin G preproprotein	1.273	62.6743	33.8784	81.8716	2.41663	2.42639e-05	0.00120658	34.2161	38.5837	35.8894	26.8245	114.929	69.633	70.5187	55.1825	107.21	73.7569
Ccr2	C-C chemokine receptor type 2	1.27497	207.061	111.806	270.565	2.41994	1.71275e-05	0.000936876	94.0942	109.659	170.947	72.5256	236.675	360.398	284.119	187.226	343.277	211.692
Fn1	fibronectin precursor	1.46266	319.128	155.392	428.286	2.75616	3.36672e-06	0.000306932	140.072	130.981	233.281	117.233	374.979	576.824	443.552	271.971	555.635	346.753
Msr1	macrophage scavenger receptor types I and II	1.47367	13.3288	6.45037	17.9145	2.77728	0.000960012	0.0262563	5.34626	6.09216	10.389	3.97401	24.3493	22.5837	17.3742	13.7956	22.679	6.70518
Ctsc	dipeptidyl peptidase 1 preproprotein	1.523	105.69	49.7519	142.981	2.87389	1.15591e-05	0.000717385	37.4238	47.7219	84.0569	29.805	184.081	173.141	124.685	106.423	181.432	88.1252
Cfh	complement factor H	2.52373	27.9926	7.27003	41.8077	5.75069	7.66975e-16	4.19535e-13	8.55401	7.10752	9.44459	3.97401	48.6986	50.8132	35.7704	44.3431	45.3579	25.8628
Cxcr4	C-X-C chemokine receptor type 4	-0.396826	1247.69	1458.07	1107.44	0.759528	0.00249787	0.062106	1592.12	1493.59	1233.46	1513.1	918.455	1172.47	1054.71	1235.69	1080.34	1182.98
Tnfaip3	tumor necrosis factor alpha-induced protein 3	-0.599921	53.3953	67.0901	44.2654	0.65979	0.0034148	0.0812129	79.1246	63.9676	55.7231	69.5451	36.0369	50.8132	43.9464	52.2263	43.2962	39.2732
Ifitm1	interferon-induced transmembrane protein 1	1.26392	2588.16	1405.93	3376.31	2.40148	0.00385233	0.087801	1283.1	1154.46	2219.48	966.677	5725	2058.88	3780.42	3539.57	3133.82	2020.17
Notch1	neurogenic locus notch homolog protein 1	-0.429393	194.371	229.876	170.7	0.742574	0.00433919	0.0949415	219.197	234.548	233.281	232.479	149.992	180.669	161.478	180.329	151.537	200.197
Csf2rb	cytokine receptor common subunit beta precursor	0.437324	736.398	607.362	822.423	1.35409	0.00507306	0.106729	652.244	577.739	682.844	516.621	1015.85	649.28	940.249	863.213	736.036	729.906
Cd3d	T-cell surface glycoprotein CD3 delta chain	-0.635466	38.7189	49.2457	31.701	0.643733	0.00578314	0.112978	55.6011	47.7219	33.0561	60.6036	24.3493	34.8165	23.5062	33.5037	30.9259	43.1047
Il2ra	interleukin-2 receptor subunit alpha precursor	-2.21567	2.50797	4.73942	1.02033	0.215287	0.00569558	0.112978	2.1385	8.12288	4.7223	3.97401	0	0	2.04402	0.985402	3.09259	0
Il6st	interleukin-6 receptor subunit beta precursor	0.961572	15.5793	9.93285	19.3435	1.94743	0.00649853	0.122576	7.48476	9.13823	14.1669	8.94151	20.4534	27.2886	21.4622	18.7226	18.5555	9.57882
Cd274	programmed cell death 1 ligand 1 precursor	-1.01294	11.0158	15.7974	7.82814	0.495535	0.00753653	0.132983	13.9003	16.2458	14.1669	18.8765	7.79177	13.1738	10.2201	5.91241	4.12345	5.74729
H2-Q10	H-2 class I histocompatibility antigen, Q10	-0.349346	813.759	934.32	733.385	0.78494	0.0073049	0.132983	742.061	993.021	1027.57	974.625	697.363	688.802	627.514	869.125	652.536	864.968
Stat1	signal transducer and activator of transcription	-0.403728	315.405	369.526	279.325	0.755902	0.0101492	0.173487	319.706	418.328	384.395	355.673	248.363	388.627	223.82	251.278	265.963	297.901
Cd79b	B-cell antigen receptor complex-associated	-0.738291	19.4953	25.6628	15.3836	0.599449	0.0109081	0.17841	16.0388	30.4608	28.3338	27.818	9.73971	22.5837	13.2861	12.8102	18.5555	15.3261
Ctss	cathepsin S preproprotein	0.591675	193.706	148.525	223.827	1.507	0.0110895	0.17841	126.172	168.55	204.003	95.3761	231.805	295.47	219.732	150.767	226.79	218.397
Lair1	leukocyte-associated immunoglobulin-like	0.860025	13.221	8.87889	16.1158	1.81507	0.0201152	0.314371	8.55401	13.1997	2.83338	10.9285	16.5575	10.3508	18.3962	14.781	16.4938	20.1155
Cish	cytokine-inducible SH2-containing protein	-0.829263	12.0958	16.3968	9.2284	0.562817	0.0222656	0.322268	20.3158	14.215	14.1669	16.8895	10.7137	4.70493	8.17608	8.86862	12.3703	10.5367
Cxcr3	C-X-C chemokine receptor type 3	-0.899648	10.1675	14.09	7.55251	0.536017	0.0221573	0.322268	13.9003	15.2304	11.3335	15.896	4.86986	7.52789	6.13206	6.89782	10.3086	9.57882
Ptafr	platelet-activating factor receptor	-0.330711	238.739	272.195	216.435	0.795144	0.0229771	0.322268	270.521	259.932	268.226	290.102	185.055	210.781	222.798	214.818	224.728	240.428
Socs3	suppressor of cytokine signaling 3	0.452915	66.0529	54.0849	74.0315	1.3688	0.0227312	0.322268	50.2548	47.7219	54.7786	63.5841	91.5533	77.1609	79.7168	82.7738	67.0061	45.9784
Ltb	lymphotoxin-beta	-0.319819	319.26	362.506	290.429	0.801171	0.0241944	0.323089	342.161	370.606	342.839	394.42	221.091	293.588	237.106	320.256	297.919	372.616
Sigirr	single Ig IL-1-related receptor	1.88967	3.25433	1.24055	4.59686	3.70551	0.0242169	0.323089	0	2.03072	0.944459	1.987	5.84383	3.76394	4.08804	3.94161	5.15431	4.78941
Map4k1	mitogen-activated protein kinase kinase kinase	0.795527	14.231	9.87288	17.1365	1.73571	0.0266433	0.346997	14.9695	8.12288	9.44459	6.95451	14.6096	15.9968	17.3742	11.8248	25.7716	17.2419
Ifngr1	interferon gamma receptor 1 precursor	0.301264	446.705	392.075	483.125	1.23222	0.032039	0.407566	388.138	373.652	425.007	381.504	603.862	435.677	476.257	462.154	463.888	456.91
Ahr	aryl hydrocarbon receptor	1.10627	6.86919	4.06045	8.74169	2.15289	0.0340072	0.422771	6.41551	4.06144	3.77784	1.987	13.6356	8.46887	10.2201	5.91241	11.3395	2.87365
Dpp4	dipeptidyl peptidase 4 isoform 2	1.25483	6.9933	3.81765	9.11039	2.38638	0.0359458	0.436941	5.34626	4.06144	1.88892	3.97401	4.86986	17.8787	4.08804	9.85402	10.3086	7.66306
Cd53	leukocyte surface antigen CD53	-0.387507	112.929	131.516	100.538	0.76445	0.0395231	0.453222	139.003	125.905	98.2237	162.934	113.955	96.9216	68.4747	125.146	101.025	97.704
Hif1a	hypoxia-inducible factor 1-alpha	0.542073	247.487	194.315	282.935	1.45606	0.0382827	0.453222	153.972	176.673	276.727	169.889	371.083	186.315	292.295	352.774	228.851	266.291
Tslp	thymic stromal lymphopoietin precursor	1.20711	5.4395	3.04691	7.03456	2.30875	0.0397708	0.453222	3.20776	4.06144	0.944459	3.97401	3.89588	7.52789	9.19809	7.88322	4.12345	9.57882
H2-Ab1	histocompatibility 2, class II antigen A, beta 1	-0.601436	39.6835	49.8876	32.8808	0.659098	0.0415841	0.464215	38.4931	51.7833	57.612	51.6621	15.5835	58.3411	30.6603	27.5913	40.2036	24.9049
C3	complement C3	-0.260051	906.12	1005.64	839.771	0.835058	0.0484513	0.530057	1047.87	1021.45	936.903	1016.35	702.233	944.75	791.036	722.3	1013.34	864.968
App	amyloid beta A4 protein isoform 2 precursor	0.25458	889.755	797.42	951.312	1.19299	0.0582244	0.589792	858.609	771.673	811.29	748.106	1126.88	770.668	1050.63	958.797	961.795	839.105
Cd48	CD48 antigen precursor	0.656779	28.6446	21.2823	33.5527	1.57656	0.0564321	0.589792	16.0388	19.2918	35.8894	13.909	35.063	49.8723	32.7043	23.6497	36.0802	23.9471
Ifi204	interferon-activable protein 204	-0.581981	89.5702	111.847	74.7189	0.668046	0.0577773	0.589792	105.856	154.335	106.724	80.4736	74.0218	119.505	66.4307	57.1533	40.2036	90.9988
Nt5e	5'-nucleotidase precursor	-0.337198	139.688	159.653	126.378	0.791577	0.0579835	0.589792	175.357	163.473	138.835	160.947	71.0999	161.85	115.487	137.956	132.981	138.893
Casp2	caspase-2	0.413954	46.9123	39.1131	52.1117	1.33233	0.0594697	0.591453	36.3546	39.599	37.7784	42.7206	58.4383	63.987	48.0345	38.4307	58.7592	45.0205
C1qbp	complement component 1 Q subcomponent-binding	0.60327	17.469	13.3199	20.235	1.51916	0.0663275	0.626366	17.108	9.13823	15.1113	11.922	24.3493	11.2918	14.3081	18.7226	27.8333	24.9049
Fas	tumor necrosis factor receptor superfamily	-0.309446	103.635	117.212	94.5842	0.806952	0.0673136	0.626366	121.895	103.567	115.224	128.162	95.4492	87.5117	96.0689	105.438	95.8702	87.1673
Irf1	interferon regulatory factor 1 isoform a	-0.256124	395.763	438.567	367.227	0.837335	0.0675605	0.626366	360.338	549.309	437.285	407.336	369.135	381.099	322.955	359.672	329.876	440.626
Pecam1	platelet endothelial cell adhesion molecule	0.507374	26.1004	20.8324	29.6124	1.42146	0.0669663	0.626366	19.2465	20.3072	17.9447	25.831	35.063	27.2886	32.7043	22.6643	35.0493	24.9049
Cd46	membrane cofactor protein precursor	0.966384	9.03541	5.74639	11.2281	1.95394	0.0708073	0.645527	3.20776	7.10752	4.7223	7.94801	8.76574	7.52789	20.4402	4.92701	11.3395	14.3682
Fkbp5	peptidyl-prolyl cis-trans isomerase FKBP5	0.509863	35.3938	28.2169	40.1784	1.42392	0.072644	0.645968	27.8005	30.4608	19.8336	34.7725	58.4383	30.1116	48.0345	27.5913	44.3271	32.568
Nox4	NADPH oxidase 4	1.96174	2.05451	0.75059	2.92379	3.89532	0.0736143	0.645968	0	1.01536	0	1.987	2.92191	3.76394	1.02201	3.94161	2.06172	3.83153
Ptk2	focal adhesion kinase 1 isoform 1	1.64816	4.58998	2.01262	6.30821	3.13433	0.0749705	0.645968	2.1385	0	0.944459	4.96751	4.86986	3.76394	15.3302	3.94161	5.15431	4.78941
Tgfbi	transforming growth factor-beta-induced protein	0.275213	1342.2	1191.89	1442.4	1.21017	0.0755794	0.645968	1087.43	1172.74	1343.02	1164.38	1908.98	1239.28	1579.01	1364.78	1298.89	1263.45
Cd19	B-lymphocyte antigen CD19 precursor	-0.748314	9.54554	12.6067	7.50476	0.595299	0.0778992	0.655552	12.831	13.1997	8.50013	15.896	2.92191	7.52789	5.11005	15.7664	4.12345	9.57882
Cd244	natural killer cell receptor 2B4 precursor	0.549538	84.9872	66.4913	97.3177	1.46362	0.0796425	0.660068	79.1246	70.0598	66.1121	50.6686	157.783	73.3969	106.289	98.5402	86.5924	61.3045
Cul9	cullin-9	1.2034	5.77408	3.24078	7.46294	2.30282	0.0932874	0.707562	3.20776	3.04608	4.7223	1.987	7.79177	6.5869	6.13206	3.94161	16.4938	3.83153
H2-Eb1	H-2 class II histocompatibility antigen, I-E	-0.476185	20.3004	24.4193	17.5544	0.718876	0.0944278	0.707562	18.1773	25.384	29.2782	24.8375	11.6877	16.9377	13.2861	20.6935	21.6481	21.0734
Il10ra	interleukin-10 receptor subunit alpha precursor	0.344758	60.3696	51.9549	65.9795	1.26994	0.0919458	0.707562	50.2548	50.768	67.0566	39.7401	80.8396	70.574	76.6508	63.0658	45.3579	59.3887
Il1rap	interleukin-1 receptor accessory protein isoform	0.303883	92.2802	80.8995	99.8674	1.23446	0.092809	0.707562	74.8476	77.1673	82.1679	89.4151	116.877	94.0986	98.113	95.584	95.8702	98.6619
Lilrb3	paired-Ig-like receptor B	0.223689	1209.63	1099.04	1283.36	1.16772	0.0922745	0.707562	1141.96	1038.71	1129.57	1085.9	1572.96	1090.6	1462.5	1240.62	1178.28	1155.21
Slamf7	SLAM family member 7 precursor	-0.82982	6.63359	8.99397	5.06001	0.5626	0.0870019	0.707562	6.41551	9.13823	8.50013	11.922	0.973971	6.5869	3.06603	4.92701	6.18517	8.62094
Xcr1	chemokine XC receptor 1	-3.24286	0.687966	1.48467	0.156831	0.105634	0.0937775	0.707562	1.06925	0	1.88892	2.9805	0	0.940986	0	0	0	0
Ptpn6	tyrosine-protein phosphatase non-receptor type 6	-0.216066	1267.43	1382.84	1190.5	0.86091	0.0971527	0.718142	1382.54	1389.01	1323.19	1436.6	1014.88	1291.03	1145.67	1222.88	1218.48	1250.04
Ccl2	C-C motif chemokine 2	-0.81826	6.21866	8.40047	4.76412	0.567126	0.103091	0.732351	6.41551	7.10752	15.1113	4.96751	6.8178	5.64592	4.08804	0.985402	7.21604	3.83153
Irf8	interferon regulatory factor 8	0.607946	37.0813	28.2104	42.9952	1.52409	0.101267	0.732351	27.8005	26.3993	37.7784	20.8635	30.1931	62.1051	40.8804	21.6789	62.8826	40.2311
Tal1	T-cell acute lymphocytic leukemia protein 1	-0.454433	23.8591	28.4756	20.7814	0.729797	0.103002	0.732351	32.0776	27.4147	23.6115	30.7985	19.4794	24.4656	13.2861	25.6205	22.679	19.1576
Casp8	caspase-8 precursor	0.275467	112.602	99.9815	121.016	1.21039	0.104696	0.732448	99.4404	114.736	96.3348	89.4151	129.538	126.092	110.377	111.35	130.92	117.82
H2-DMa	class II histocompatibility antigen, M alpha	0.378105	42.9101	36.3713	47.2693	1.29963	0.105783	0.732448	29.9391	35.5376	47.223	32.7855	39.9328	48.9313	48.0345	41.3869	53.6048	51.7257
Cd97	CD97 antigen isoform 1	-0.287117	597.15	669.658	548.811	0.819538	0.108935	0.735648	566.703	749.335	679.066	683.529	396.406	649.28	432.31	537.044	527.802	750.022
Cebpb	CCAAT/enhancer-binding protein beta	-0.227788	1368.03	1499.43	1280.43	0.853943	0.108445	0.735648	1318.39	1334.18	1759.53	1585.63	1582.7	1293.86	1428.77	1291.86	975.196	1110.19
Btla	B- and T-lymphocyte attenuator isoform 2	0.44782	24.1081	19.7869	26.9889	1.36398	0.121402	0.758968	20.3158	16.2458	21.7226	20.8635	25.3232	28.2296	30.6603	26.6059	31.9567	19.1576
Cd1d1	antigen-presenting glycoprotein CD1d1 precursor	0.599373	13.0722	9.98614	15.1296	1.51506	0.116834	0.758968	6.41551	11.169	9.44459	12.9155	8.76574	13.1738	21.4622	10.8394	15.4629	21.0734
Cd9	CD9 antigen	-0.194742	1495.66	1618.26	1413.92	0.873729	0.121251	0.758968	1494.81	1624.58	1768.03	1585.63	1287.59	1398.31	1285.69	1503.72	1576.19	1432.03
Cd99	CD99 antigen	0.371936	39.2731	33.3826	43.2001	1.29409	0.124876	0.758968	28.8698	28.4301	43.4451	32.7855	51.6205	39.5214	45.9905	42.3723	43.2962	36.3995
Irf5	interferon regulatory factor 5	0.36655	70.2935	59.8977	77.2241	1.28927	0.119542	0.758968	50.2548	68.0291	74.6123	46.6946	49.6725	95.0396	85.8488	58.1387	85.5616	89.0831
Itga2b	integrin alpha-IIb	1.03391	4.14612	2.54591	5.21293	2.04757	0.123623	0.758968	4.27701	2.03072	1.88892	1.987	9.73971	4.70493	3.06603	4.92701	3.09259	5.74729
Lilra6	paired-Ig-like receptor A3	0.233911	248.454	224.721	264.276	1.17602	0.114617	0.758968	223.474	206.118	241.782	227.512	268.816	294.529	267.767	296.606	217.512	240.428
Trem2	triggering receptor expressed on myeloid cells 2	0.954272	6.54823	4.19071	8.11992	1.9376	0.12251	0.758968	3.20776	4.06144	8.50013	0.993501	10.7137	4.70493	7.15407	7.88322	14.4321	3.83153
Vcam1	vascular cell adhesion protein 1 precursor	-0.49292	17.5071	21.186	15.0545	0.710586	0.122554	0.758968	26.7313	15.2304	17.9447	24.8375	9.73971	12.2328	12.2641	24.6351	11.3395	20.1155
Il13ra1	interleukin-13 receptor subunit alpha-1	0.527916	199.647	157.811	227.539	1.44184	0.135978	0.808475	141.141	160.427	194.559	135.116	396.406	142.089	233.018	204.964	214.419	174.335
Tlr9	toll-like receptor 9 precursor	0.43291	25.9961	21.4849	29.0036	1.34995	0.134884	0.808475	11.7618	20.3072	34.0005	19.87	28.2452	32.9345	33.7263	23.6497	25.7716	29.6944
Abl1	tyrosine-protein kinase ABL1 isoform b	0.515528	14.8769	11.8286	16.9091	1.42952	0.142019	0.815695	14.9695	9.13823	12.278	10.9285	22.4013	17.8787	19.4182	12.8102	16.4938	12.4525
Ccl6	C-C motif chemokine 6 precursor	-0.242125	1019.44	1123.6	949.999	0.845499	0.148489	0.815695	862.886	1117.91	1224.02	1289.56	930.142	867.589	820.674	998.213	784.486	1298.89
Cd247	CD247 antigen isoform zeta precursor	0.482124	18.2457	14.7371	20.5848	1.3968	0.143861	0.815695	13.9003	15.2304	18.8892	10.9285	26.2972	13.1738	24.5282	12.8102	23.7098	22.9892
Cd86	T-lymphocyte activation antigen CD86 precursor	0.37418	30.3935	25.8084	33.4503	1.2961	0.14271	0.815695	35.2853	24.3686	21.7226	21.857	40.9068	23.5247	36.7924	27.5913	41.2345	30.6522
Cradd	death domain-containing protein CRADD	0.53197	12.2013	9.62595	13.9182	1.4459	0.158532	0.815695	13.9003	5.0768	6.61121	12.9155	16.5575	15.9968	11.2421	10.8394	15.4629	13.4104
Csf3r	granulocyte colony-stimulating factor receptor	-0.181145	1775.13	1910.38	1684.96	0.882003	0.157819	0.815695	1817.73	1909.89	1999.42	1914.48	2111.57	1649.55	1484.98	1870.29	1433.93	1559.43
Hcst	hematopoietic cell signal transducer precursor	-0.224276	164.392	179.936	154.03	0.856025	0.148053	0.815695	166.803	186.826	162.447	203.668	174.341	124.21	163.522	149.781	136.074	176.25
Ikbke	inhibitor of nuclear factor kappa-B kinase	0.345816	33.8414	29.1103	36.9954	1.27087	0.15956	0.815695	32.0776	27.4147	32.1116	24.8375	33.115	45.1673	44.9684	34.4891	27.8333	36.3995
Il4ra	interleukin-4 receptor subunit alpha precursor	0.315352	488.658	426.184	530.307	1.24431	0.150983	0.815695	372.1	397.006	521.341	414.29	743.14	364.162	598.898	499.599	486.567	489.478
Itga4	integrin alpha-4	-0.252935	96.8505	107.193	89.9553	0.839187	0.149982	0.815695	96.2327	112.705	109.557	110.279	88.6314	118.564	85.8488	65.0366	76.2838	105.367
Ncam1	neural cell adhesion molecule 1 isoform 3	-0.227406	148.346	162.571	138.863	0.854169	0.150623	0.815695	155.042	178.703	160.558	155.98	121.746	154.322	128.773	107.409	162.876	158.051
Nox3	NADPH oxidase 3	-1.51911	1.66798	2.73736	0.955066	0.348901	0.143162	0.815695	2.1385	3.04608	3.77784	1.987	0	0.940986	0	0	0	4.78941
Psmd7	26S proteasome non-ATPase regulatory subunit 7	0.280693	63.3018	56.0755	68.1193	1.21478	0.156792	0.815695	60.9474	45.6912	49.1119	68.5516	73.0478	71.5149	55.1885	60.1096	86.5924	62.2624
Tnfaip6	tumor necrosis factor-inducible gene 6 protein	-0.55178	13.0698	16.1494	11.0168	0.682178	0.152699	0.815695	6.41551	25.384	18.8892	13.909	10.7137	12.2328	11.2421	5.91241	15.4629	10.5367
Tnfrsf13b	tumor necrosis factor receptor superfamily	0.387185	26.8006	22.6222	29.5862	1.30784	0.155746	0.815695	23.5235	20.3072	19.8336	26.8245	35.063	26.3476	28.6163	25.6205	35.0493	26.8207
Ccl19	C-C motif chemokine 19 precursor	1.0563	3.38772	2.05596	4.27556	2.0796	0.165124	0.821118	4.27701	1.01536	0.944459	1.987	7.79177	4.70493	6.13206	0.985402	4.12345	1.91576
Cd96	T-cell surface protein tactile precursor	-0.903556	3.56542	4.94688	2.64444	0.534568	0.163962	0.821118	2.1385	5.0768	6.61121	5.96101	4.86986	1.88197	3.06603	2.95621	3.09259	0
Nod2	nucleotide-binding oligomerization	-0.551699	11.0484	13.6513	9.31315	0.682216	0.163154	0.821118	18.1773	14.215	12.278	9.93501	2.92191	9.40986	9.19809	13.7956	6.18517	14.3682
Camp	cathelin-related antimicrobial peptide	-0.175967	13730.5	14746.5	13053.2	0.885174	0.168372	0.829725	16052.7	15489.3	13057.1	14386.9	10049.4	13487.2	12470.6	12885.1	15613.4	13813.6
Tnfrsf4	tumor necrosis factor receptor superfamily	0.691381	6.92747	5.06063	8.17204	1.61483	0.172638	0.843154	7.48476	4.06144	4.7223	3.97401	10.7137	6.5869	7.15407	6.89782	6.18517	11.4946
Blnk	B-cell linker protein	0.358682	27.5704	23.5775	30.2323	1.28225	0.187008	0.853872	24.5928	23.3533	25.5004	20.8635	23.3753	31.9935	36.7924	24.6351	32.9876	31.6101
Cd79a	B-cell antigen receptor complex-associated	-0.993474	3.19743	4.55891	2.28979	0.502267	0.184905	0.853872	4.27701	9.13823	2.83338	1.987	1.94794	1.88197	3.06603	4.92701	0	1.91576
Cxcl1	growth-regulated alpha protein	1.68794	1.6527	0.708344	2.28226	3.22197	0.196267	0.853872	0	0	2.83338	0	1.94794	2.82296	2.04402	0.985402	2.06172	3.83153
Cxcl15	C-X-C motif chemokine 15 precursor	-1.09739	2.38152	3.50009	1.6358	0.467361	0.190712	0.853872	3.20776	5.0768	4.7223	0.993501	1.94794	1.88197	1.02201	0.985402	2.06172	1.91576
Icosl	ICOS ligand precursor	-0.197524	183.9	199.192	173.705	0.872046	0.189472	0.853872	187.119	193.934	202.114	213.603	175.315	179.728	171.698	194.124	169.061	152.303
Il11ra1	interleukin-11 receptor subunit alpha-1	1.1136	2.97335	1.75077	3.7884	2.16385	0.193056	0.853872	1.06925	1.01536	0.944459	3.97401	4.86986	3.76394	6.13206	2.95621	3.09259	1.91576
Il13	interleukin-13 precursor	0.433749	16.0037	13.2213	17.8586	1.35074	0.184257	0.853872	18.1773	15.2304	7.55567	11.922	18.5055	14.1148	19.4182	18.7226	13.4012	22.9892
Il4	interleukin-4	-0.823544	4.10116	5.54937	3.13568	0.565052	0.189995	0.853872	6.41551	6.09216	4.7223	4.96751	3.89588	0.940986	3.06603	2.95621	4.12345	3.83153
Pdcd1	programmed cell death protein 1 precursor	1.33046	2.38082	1.24722	3.13655	2.51483	0.179185	0.853872	1.06925	2.03072	1.88892	0	1.94794	1.88197	2.04402	1.9708	6.18517	4.78941
Ppbp	platelet basic protein	-0.721111	5.16963	6.76672	4.1049	0.60663	0.194056	0.853872	6.41551	6.09216	6.61121	7.94801	2.92191	1.88197	2.04402	8.86862	4.12345	4.78941
Psmb10	proteasome subunit beta type-10 precursor	0.452056	15.5938	12.7735	17.474	1.36799	0.187502	0.853872	11.7618	15.2304	14.1669	9.93501	14.6096	22.5837	15.3302	13.7956	16.4938	22.0313
Tagap	T-cell activation Rho GTPase-activating protein	-0.263894	69.2678	76.9897	64.1199	0.832837	0.182126	0.853872	81.2631	82.2441	68.9455	75.5061	60.3862	80.9248	65.4086	45.3285	47.4197	85.2515
Tlr1	toll-like receptor 1 precursor	1.13185	17.115	9.98056	21.8713	2.19139	0.179319	0.853872	7.48476	11.169	11.3335	9.93501	54.5424	12.2328	27.5943	16.7518	13.4012	6.70518
Tnfsf10	tumor necrosis factor ligand superfamily member	1.04153	3.29053	2.0125	4.14255	2.05841	0.196687	0.853872	3.20776	1.01536	2.83338	0.993501	3.89588	1.88197	6.13206	1.9708	6.18517	4.78941
Klrc2	killer cell lectin-like receptor subfamily C,	0.957755	3.58206	2.28832	4.44456	1.94229	0.199734	0.860274	2.1385	5.0768	0.944459	0.993501	2.92191	3.76394	6.13206	7.88322	3.09259	2.87365
Il5	interleukin-5 precursor	-1.50286	1.40543	2.29754	0.810694	0.352854	0.201889	0.862761	4.27701	2.03072	1.88892	0.993501	0	0.940986	1.02201	0.985402	0	1.91576
Cxcr2	C-X-C chemokine receptor type 2	0.163565	3227.86	3010.98	3372.45	1.12005	0.214465	0.871405	2836.73	2911.04	3188.49	3107.67	3827.71	2743.92	3342.99	3638.11	3190.52	3491.48
H2-Ea-ps	histocompatibility 2, class II antigen E alpha	1.22065	2.27934	1.26749	2.95391	2.33052	0.219458	0.871405	2.1385	0	0.944459	1.987	2.92191	1.88197	4.08804	4.92701	1.03086	2.87365
Il16	pro-interleukin-16	-0.165805	621.042	664.317	592.192	0.891431	0.219843	0.871405	687.529	683.337	615.787	670.613	534.71	561.769	612.184	609.964	592.746	641.781
Il7	interleukin-7 precursor	0.420272	16.1048	13.3883	17.9159	1.33818	0.21165	0.871405	16.0388	16.2458	11.3335	9.93501	22.4013	17.8787	21.4622	18.7226	16.4938	10.5367
Irak4	interleukin-1 receptor-associated kinase 4	0.171714	495.974	461.012	519.282	1.1264	0.213399	0.871405	492.925	460.973	478.841	411.31	535.684	509.073	496.697	540.986	550.481	482.773
Itgb1	integrin beta-1 precursor	0.213257	111.147	101.45	117.611	1.1593	0.208075	0.871405	100.51	111.69	98.2237	95.3761	86.6834	133.62	99.135	121.205	130.92	134.104
Psmb5	proteasome subunit beta type-5	0.204534	148.141	135.736	156.411	1.15231	0.217578	0.871405	126.172	134.027	141.669	141.077	175.315	155.263	155.346	133.029	183.494	136.019
Tgfbr2	TGF-beta receptor type-2 isoform 1	-0.20413	141.299	153.446	133.201	0.868062	0.20581	0.871405	126.172	182.765	136.947	167.902	135.382	134.561	136.949	122.19	108.241	161.882
Tmem173	transmembrane protein 173	0.244916	77.8864	70.1039	83.0748	1.18502	0.216871	0.871405	63.0859	61.9369	87.8347	67.5581	88.6314	81.8658	89.9369	84.7446	94.8393	58.4308
Tnfrsf11a	tumor necrosis factor receptor superfamily	-0.447877	12.4694	14.8468	10.8845	0.733121	0.21656	0.871405	18.1773	10.1536	14.1669	16.8895	8.76574	7.52789	17.3742	11.8248	9.27776	10.5367
Btnl1	butyrophilin-like protein 1	-0.412595	13.6105	15.998	12.0189	0.751271	0.227668	0.879884	13.9003	14.215	17.0003	18.8765	8.76574	8.46887	11.2421	16.7518	14.4321	12.4525
Ccl12	C-C motif chemokine 12 precursor	0.189747	164.711	151.9	173.252	1.14056	0.224164	0.879884	180.704	142.15	160.558	124.188	183.107	163.732	155.346	174.416	187.617	175.292
Cxcl11	C-X-C motif chemokine 11 precursor	0.7039	5.60784	4.07149	6.63207	1.6289	0.228177	0.879884	5.34626	5.0768	1.88892	3.97401	7.79177	2.82296	9.19809	5.91241	9.27776	4.78941
Tbx21	T-box transcription factor TBX21	-0.298475	28.2977	31.8715	25.9151	0.813112	0.228416	0.879884	22.4543	36.5529	39.6673	28.8115	27.2712	30.1116	25.5503	31.5329	24.7407	16.284
Klrc3	killer cell lectin-like receptor subfamily C,	-0.91857	2.88587	4.02257	2.12807	0.529033	0.23111	0.884037	4.27701	4.06144	3.77784	3.97401	1.94794	0	2.04402	2.95621	1.03086	4.78941
Cd22	B-cell receptor CD22	-0.36508	16.7993	19.402	15.0642	0.776426	0.24018	0.912349	12.831	22.3379	24.5559	17.883	13.6356	15.0558	11.2421	20.6935	14.4321	15.3261
Marco	macrophage receptor MARCO	0.787957	5.10954	3.55823	6.14374	1.72663	0.245243	0.925157	6.41551	3.04608	3.77784	0.993501	5.84383	5.64592	6.13206	5.91241	12.3703	0.957882
Bid	BH3-interacting domain death agonist	-0.168651	262.248	280.838	249.854	0.889674	0.251663	0.9366	282.282	276.178	275.782	289.109	207.456	285.119	261.635	255.219	219.574	270.123
Ctnnb1	catenin beta-1	0.160616	341.267	318.745	356.282	1.11776	0.254755	0.9366	325.053	303.592	314.505	331.829	382.771	343.46	316.823	385.292	331.938	377.406
Klrk1	NKG2-D type II integral membrane protein isoform	0.452698	11.4087	9.3425	12.7861	1.3686	0.252682	0.9366	11.7618	10.1536	8.50013	6.95451	11.6877	10.3508	12.2641	17.7372	10.3086	14.3682
Psmc2	26S protease regulatory subunit 7	0.172343	210.358	195.476	220.279	1.12689	0.255125	0.9366	194.604	204.087	177.558	205.655	220.117	220.191	217.688	206.935	241.222	215.524
Ccr7	C-C chemokine receptor type 7 precursor	0.672008	5.21549	3.84631	6.12828	1.59329	0.262293	0.947059	5.34626	7.10752	0.944459	1.987	2.92191	5.64592	9.19809	7.88322	8.2469	2.87365
Clec4e	C-type lectin domain family 4 member E	0.186688	793.804	733.043	834.312	1.13815	0.261737	0.947059	718.537	731.059	779.179	703.399	1028.51	604.113	826.806	1030.73	803.042	712.665
Mif	macrophage migration inhibitory factor	0.562585	61.1665	47.5579	70.2389	1.47691	0.263168	0.947059	50.2548	36.5529	74.6123	28.8115	140.252	55.5182	56.2106	51.2409	73.1912	45.0205
Il18r1	interleukin-18 receptor 1 isoform b	0.187482	135.461	125.049	142.402	1.13877	0.264963	0.947286	117.618	119.812	124.669	138.097	168.497	115.741	155.346	142.883	134.012	137.935
Tfrc	transferrin receptor protein 1	-0.309878	99.9466	113.058	91.2054	0.80671	0.266798	0.947653	171.08	119.812	68.9455	92.3956	90.5793	107.272	83.8048	92.6278	88.6542	84.2937
Il21r	interleukin-21 receptor precursor	-1.10182	1.9063	2.80522	1.30703	0.465927	0.268952	0.949141	4.27701	4.06144	1.88892	0.993501	2.92191	1.88197	1.02201	0.985402	1.03086	0
Il15	interleukin-15 precursor	-0.238928	67.9198	74.7666	63.3553	0.847375	0.272643	0.95272	82.3324	59.9062	79.3346	77.4931	55.5164	53.6362	44.9684	94.5986	56.6974	74.7148
Irf4	interferon regulatory factor 4	0.385298	14.8593	12.5535	16.3965	1.30613	0.277948	0.95272	12.831	10.1536	11.3335	15.896	11.6877	13.1738	15.3302	20.6935	15.4629	22.0313
Irgm1	immunity-related GTPase family M protein 1	-0.424367	83.849	98.9837	73.7592	0.745165	0.27931	0.95272	76.9861	155.35	102.002	61.5971	76.9437	128.915	69.4967	54.1971	40.2036	72.7991
Jak3	tyrosine-protein kinase JAK3	0.417145	18.6533	15.5293	20.736	1.33528	0.273918	0.95272	18.1773	12.1843	19.8336	11.922	35.063	16.9377	23.5062	15.7664	21.6481	11.4946
Lilrb4	leukocyte immunoglobulin-like receptor subfamily	0.14392	2744.24	2581.74	2852.57	1.1049	0.276106	0.95272	2581.17	2566.83	2796.54	2382.42	3429.35	2431.51	3105.89	2963.11	2619.42	2566.17
Tyrobp	TYRO protein tyrosine kinase-binding protein	-0.135336	10909.4	11528.8	10496.5	0.910458	0.280417	0.95272	11191.9	11455.3	11661.2	11806.8	10189.7	10671.7	10179.2	11109.4	10021	10807.8
Atm	serine-protein kinase ATM	0.404962	11.8158	9.89243	13.0981	1.32405	0.288777	0.958093	11.7618	13.1997	5.66675	8.94151	10.7137	10.3508	10.2201	18.7226	11.3395	17.2419
Cd74	H-2 class II histocompatibility antigen gamma	-0.303994	131.093	147.96	119.849	0.810007	0.284426	0.958093	130.449	140.12	184.17	137.103	48.6986	178.787	96.0689	155.694	99.9937	139.851
Ikbkg	NF-kappa-B essential modulator isoform 2	0.254968	37.3816	33.4965	39.9717	1.19331	0.286607	0.958093	40.6316	27.4147	31.1671	34.7725	41.8808	35.7575	48.0345	33.5037	43.2962	37.3574
Mapk1	mitogen-activated protein kinase 1	0.15569	255.037	238.716	265.918	1.11395	0.290251	0.958093	250.205	222.364	221.003	261.291	272.712	254.066	256.525	275.913	282.456	253.839
Npc1	Niemann-Pick C1 protein	0.17495	123.406	114.545	129.313	1.12893	0.290756	0.958093	110.133	124.889	102.946	120.214	153.887	129.856	146.147	128.102	101.025	116.862
Klra8	killer cell lectin-like receptor 8 isoform 2	0.503544	8.75467	7.00029	9.92426	1.41769	0.29589	0.969171	5.34626	9.13823	7.55567	5.96101	7.79177	9.40986	15.3302	9.85402	12.3703	4.78941
Lck	proto-oncogene tyrosine-protein kinase LCK	-1.48594	9.96351	16.2217	5.79139	0.357015	0.300526	0.978498	0	36.5529	28.3338	0	0	0	34.7483	0	0	0
Bcl6	B-cell lymphoma 6 protein homolog	-0.158819	182.601	194.784	174.479	0.895758	0.306592	0.979441	207.435	208.149	192.67	170.882	193.82	169.377	156.368	182.299	178.339	166.672
Ceacam1	carcinoembryonic antigen-related cell adhesion	0.135259	910.742	860.023	944.555	1.09829	0.307978	0.979441	890.687	875.24	839.624	834.541	873.652	991.799	955.579	1012.99	986.535	846.768
Nfkb1	nuclear factor NF-kappa-B p105 subunit	0.143662	304.07	286.096	316.052	1.10471	0.307884	0.979441	300.46	276.178	239.893	327.855	273.686	339.696	334.197	313.358	315.444	319.933
Xbp1	X-box-binding protein 1	0.153505	260.405	243.971	271.362	1.11227	0.306888	0.979441	235.235	257.901	231.392	251.356	271.738	250.302	244.26	256.205	342.246	263.418
Ccr6	C-C chemokine receptor type 6 isoform A	-0.620996	4.56171	5.77334	3.75395	0.650222	0.311649	0.979724	5.34626	5.0768	4.7223	7.94801	2.92191	2.82296	6.13206	3.94161	0	6.70518
Il12rb1	interleukin-12 receptor subunit beta-1	0.69222	4.18177	3.05359	4.9339	1.61577	0.31157	0.979724	4.27701	4.06144	1.88892	1.987	4.86986	6.5869	2.04402	6.89782	8.2469	0.957882
Btnl2	butyrophilin-like protein 2	-0.348309	13.121	15.059	11.8289	0.785504	0.332308	0.980002	13.9003	15.2304	13.2224	17.883	11.6877	14.1148	12.2641	9.85402	14.4321	8.62094
Cdkn1a	cyclin-dependent kinase inhibitor 1	0.487364	7.29006	5.87373	8.23427	1.40188	0.333366	0.980002	8.55401	4.06144	0.944459	9.93501	11.6877	7.52789	10.2201	2.95621	10.3086	6.70518
Cxcr1	C-X-C chemokine receptor type 1	-0.239044	41.3145	45.4813	38.5366	0.847306	0.327223	0.980002	44.9086	42.6451	57.612	36.7595	60.3862	29.1706	30.6603	44.3431	35.0493	31.6101
Ddx58	probable ATP-dependent RNA helicase DDX58	-0.16371	281.987	301.386	269.055	0.892726	0.334831	0.980002	267.313	376.698	302.227	259.304	289.269	346.283	267.767	272.956	207.203	230.85
Gp1bb	platelet glycoprotein Ib beta chain isoform 2	0.415384	11.4442	9.53528	12.7168	1.33365	0.318973	0.980002	9.62327	9.13823	9.44459	9.93501	10.7137	10.3508	19.4182	13.7956	13.4012	8.62094
Ikzf4	zinc finger protein Eos	-0.326508	16.4957	18.7776	14.9745	0.797464	0.334529	0.980002	23.5235	19.2918	9.44459	22.8505	15.5835	11.2918	15.3302	17.7372	16.4938	13.4104
Map4k2	mitogen-activated protein kinase kinase kinase	-0.138258	413.658	437.655	397.661	0.908616	0.332701	0.980002	444.809	451.835	391.006	462.972	362.317	462.965	373.034	421.752	386.573	379.321
Nfatc2	nuclear factor of activated T-cells, cytoplasmic	-0.447704	8.51395	10.1366	7.43221	0.733209	0.3183	0.980002	12.831	11.169	6.61121	9.93501	4.86986	6.5869	8.17608	4.92701	12.3703	7.66306
Ptger4	prostaglandin E2 receptor EP4 subtype isoform 2	-0.363635	13.0188	15.0277	11.6796	0.777204	0.332754	0.980002	13.9003	16.2458	16.0558	13.909	10.7137	17.8787	7.15407	15.7664	5.15431	13.4104
Ptpn22	tyrosine-protein phosphatase non-receptor type	-0.163259	122.839	131.266	117.221	0.893006	0.33007	0.980002	119.756	118.797	126.558	159.954	98.3711	156.204	119.575	88.6862	122.673	117.82
Runx1	runt-related transcription factor 1 isoform 1	0.156258	131.253	122.823	136.873	1.11439	0.335028	0.980002	125.102	129.966	100.113	136.11	114.929	182.551	115.487	130.073	154.629	123.567
Tirap	toll/interleukin-1 receptor domain-containing	0.156389	178.42	166.951	186.066	1.11449	0.327865	0.980002	162.526	182.765	179.447	143.064	212.326	156.204	175.786	200.037	194.833	177.208
Tlr2	toll-like receptor 2 precursor	0.180215	202.645	187.664	212.633	1.13305	0.325302	0.980002	192.465	159.411	203.059	195.72	213.3	164.673	176.808	279.854	183.494	257.67
Emr1	EGF-like module-containing mucin-like hormone	-0.203541	110.374	119.835	104.067	0.868416	0.338858	0.980716	103.717	105.597	137.891	132.136	102.267	153.381	68.4747	100.511	88.6542	111.114
Tap1	antigen peptide transporter 1 isoform 2	-0.155964	131.795	140.428	126.039	0.897533	0.337122	0.980716	134.726	140.12	138.835	148.032	134.408	143.971	137.971	110.365	116.487	113.03
Ccr8	C-C chemokine receptor type 8	-0.555338	5.7954	7.16988	4.87909	0.680498	0.341613	0.983486	10.6925	7.10752	0.944459	9.93501	5.84383	7.52789	5.11005	3.94161	2.06172	4.78941
C7	complement component 7	-0.349721	14.0292	16.1099	12.642	0.784736	0.350331	0.986875	22.4543	9.13823	17.9447	14.9025	3.89588	18.8197	15.3302	13.7956	14.4321	9.57882
Ccl7	C-C motif chemokine 7	-0.38792	9.91682	11.5508	8.82749	0.764231	0.355419	0.986875	10.6925	13.1997	10.389	11.922	6.8178	13.1738	9.19809	9.85402	7.21604	6.70518
Cd36	platelet glycoprotein 4	-0.331014	30.5439	34.8282	27.6876	0.794977	0.347323	0.986875	49.1856	32.4915	18.8892	38.7466	18.5055	41.4034	22.4842	30.5475	20.6172	32.568
Folr4	probable folate receptor delta isoform 1	0.527692	6.34658	5.01717	7.23285	1.44162	0.345265	0.986875	6.41551	4.06144	6.61121	2.9805	5.84383	6.5869	12.2641	4.92701	5.15431	8.62094
Litaf	lipopolysaccharide-induced tumor necrosis	-0.121235	487.42	512.189	470.907	0.9194	0.353777	0.986875	487.579	477.219	592.176	491.783	510.361	401.801	450.706	505.511	448.425	508.636
Plaur	urokinase plasminogen activator surface receptor	-0.116068	1459.53	1530.52	1412.21	0.922699	0.353176	0.986875	1442.42	1504.76	1575.36	1599.54	1357.72	1309.85	1479.87	1590.44	1361.77	1373.6
Prdm1	PR domain zinc finger protein 1	-0.866131	2.36228	3.23969	1.77735	0.548616	0.349008	0.986875	1.06925	3.04608	1.88892	6.95451	2.92191	3.76394	1.02201	2.95621	0	0
Traf5	TNF receptor-associated factor 5	-0.261614	22.7038	25.2127	21.0313	0.834154	0.358969	0.991698	23.5235	21.3225	31.1671	24.8375	16.5575	28.2296	16.3522	23.6497	16.4938	24.9049
Cd83	CD83 antigen precursor	-0.286236	16.2292	18.1937	14.9196	0.820039	0.369217	0.995796	16.0388	20.3072	25.5004	10.9285	15.5835	17.8787	14.3081	9.85402	17.5247	14.3682
Chuk	inhibitor of nuclear factor kappa-B kinase	0.166218	86.7666	80.8434	90.7154	1.12211	0.371375	0.995796	83.4016	71.0752	76.5012	92.3956	97.3971	91.2756	117.531	89.6716	80.4073	68.0097
Ifnar2	interferon alpha/beta receptor 2 isoform b	0.125771	334.472	317.139	346.028	1.09109	0.370084	0.995796	336.814	352.33	302.227	277.187	388.614	318.994	354.637	341.935	331.938	340.048
Klra6	killer cell lectin-like receptor 6	-0.692766	2.89081	3.74846	2.31905	0.618666	0.36342	0.995796	3.20776	5.0768	4.7223	1.987	0.973971	1.88197	5.11005	1.9708	2.06172	1.91576
Rela	transcription factor p65	-0.154063	120.037	127.804	114.859	0.898716	0.369469	0.995796	135.795	126.92	112.391	136.11	105.189	123.269	111.399	120.219	110.302	118.777
Tnfrsf14	tumor necrosis factor receptor superfamily	-0.154075	114.212	121.602	109.285	0.898708	0.368575	0.995796	122.964	138.089	118.057	107.298	100.319	120.446	111.399	113.321	101.025	109.199
Tnfrsf13c	tumor necrosis factor receptor superfamily	0.546485	5.18101	4.05935	5.92878	1.46052	0.373979	0.997884	4.27701	4.06144	0.944459	6.95451	4.86986	8.46887	5.11005	3.94161	10.3086	2.87365
Abcb10	ATP-binding cassette sub-family B member 10,	-0.168604	17.3565	18.5866	16.5365	0.889703	0.621372	1	16.0388	24.3686	16.0558	17.883	16.5575	21.6427	17.3742	11.8248	16.4938	15.3261
Abcb1a	multidrug resistance protein 3	-0.216496	6.98069	7.61758	6.5561	0.860653	0.72192	1	10.6925	7.10752	4.7223	7.94801	5.84383	6.5869	8.17608	5.91241	5.15431	7.66306
Abcf1	ATP-binding cassette sub-family F member 1	0.162493	48.5704	45.328	50.7319	1.11922	0.474949	1	47.0471	39.599	51.9452	42.7206	48.6986	47.9903	59.2766	60.1096	43.2962	45.0205
Adal	adenosine deaminase-like protein	-0.0675636	2.67532	2.75083	2.62497	0.954248	1	1	3.20776	2.03072	3.77784	1.987	0.973971	3.76394	2.04402	1.9708	4.12345	2.87365
Aicda	activation-induced cytidine deaminase	0.648354	1.68825	1.25948	1.97409	1.56738	0.652071	1	1.06925	2.03072	0.944459	0.993501	0.973971	2.82296	4.08804	1.9708	1.03086	0.957882
Aire	autoimmune regulator	0.32695	2.88297	2.50124	3.13745	1.25436	0.79137	1	2.1385	3.04608	2.83338	1.987	3.89588	1.88197	3.06603	3.94161	4.12345	1.91576
Arhgdib	rho GDP-dissociation inhibitor 2	-0.009048	13348.4	13398.6	13314.9	0.993748	0.9437	1	13905.6	13309.3	12530.1	13849.4	12603.2	13329.1	13544.7	13110.8	14380.5	12920.9
Atg16l1	autophagy-related protein 16-1 beta isoform	0.00150313	133.025	132.942	133.08	1.00104	0.994427	1	122.964	123.874	137.891	147.038	146.096	124.21	130.817	132.044	135.043	130.272
Batf	basic leucine zipper transcriptional factor	0.0654949	43.9477	42.7562	44.742	1.04644	0.776695	1	40.6316	51.7833	35.8894	42.7206	43.8287	34.8165	44.9684	42.3723	40.2036	62.2624
Batf3	basic leucine zipper transcriptional factor	0.210576	3.56575	3.25851	3.77058	1.15715	0.862102	1	3.20776	4.06144	3.77784	1.987	3.89588	4.70493	3.06603	1.9708	5.15431	3.83153
Bax	apoptosis regulator BAX	-0.0630443	24.036	24.6688	23.6141	0.957242	0.857608	1	26.7313	25.384	21.7226	24.8375	28.2452	18.8197	17.3742	22.6643	26.8024	27.7786
Bcap31	B-cell receptor-associated protein 31	0.0152267	221.017	219.619	221.949	1.01061	0.934617	1	218.127	238.609	220.059	201.681	236.675	218.309	246.304	197.08	221.635	211.692
Bcl2	apoptosis regulator Bcl-2 isoform 1	-0.344796	5.6431	6.46809	5.0931	0.787419	0.528597	1	5.34626	7.10752	9.44459	3.97401	2.92191	7.52789	5.11005	6.89782	6.18517	1.91576
Bcl3	B-cell lymphoma 3 protein homolog	0.221037	71.355	64.907	75.6537	1.16557	0.442113	1	39.5623	71.0752	96.3348	52.6556	74.9958	52.6952	66.4307	88.6862	76.2838	94.8304
Bst2	bone marrow stromal antigen 2 precursor	-0.217441	17.1302	18.6999	16.0836	0.86009	0.778697	1	17.108	25.384	28.3338	3.97401	13.6356	45.1673	10.2201	7.88322	6.18517	13.4104
Btk	tyrosine-protein kinase BTK	-0.0446379	226.118	230.328	223.311	0.969533	0.767031	1	227.751	239.625	231.392	222.544	199.664	231.483	229.952	242.409	210.296	226.06
C1qa	complement C1q subcomponent subunit A precursor	-0.184297	8.83273	9.51755	8.37619	0.880078	0.69439	1	9.62327	8.12288	10.389	9.93501	4.86986	4.70493	8.17608	13.7956	7.21604	11.4946
C1qb	complement C1q subcomponent subunit B precursor	-0.0903563	7.73268	8.02499	7.5378	0.939291	0.894929	1	6.41551	9.13823	6.61121	9.93501	2.92191	6.5869	6.13206	6.89782	9.27776	13.4104
C1ra	complement C1r-A subcomponent precursor	0.198165	15.8414	14.5555	16.6986	1.14724	0.57912	1	13.9003	16.2458	14.1669	13.909	20.4534	12.2328	14.3081	18.7226	13.4012	21.0734
C1s	complement C1s-A subcomponent	0.165291	5.59527	5.21541	5.84852	1.12139	0.842471	1	4.27701	4.06144	7.55567	4.96751	4.86986	9.40986	6.13206	5.91241	2.06172	6.70518
C2	complement C2 precursor	0.759089	1.78462	1.26081	2.13383	1.69242	0.621753	1	1.06925	0	0	3.97401	0.973971	3.76394	0	3.94161	4.12345	0
C4a	sex-limited protein	-0.0336085	1.50151	1.52254	1.48749	0.976974	1	1	3.20776	0	1.88892	0.993501	3.89588	0.940986	4.08804	0	0	0
C4bp	C4b-binding protein precursor	0.180507	2.17803	2.01675	2.28555	1.13328	0.967538	1	2.1385	3.04608	1.88892	0.993501	4.86986	1.88197	2.04402	1.9708	1.03086	1.91576
C6	complement component 6	-0.181035	19.0672	20.5191	18.0992	0.88207	0.588374	1	23.5235	24.3686	11.3335	22.8505	25.3232	14.1148	21.4622	11.8248	19.5864	16.284
C8a	complement component C8 alpha chain precursor	0.153985	1.89644	1.77638	1.97647	1.11264	1	1	3.20776	1.01536	1.88892	0.993501	1.94794	1.88197	3.06603	0.985402	2.06172	1.91576
C8b	complement component C8 beta chain precursor	0.112027	119.377	113.861	123.054	1.08075	0.517113	1	111.202	122.858	118.057	103.324	149.992	107.272	120.597	119.234	119.58	121.651
C8g	complement component C8 gamma chain precursor	-0.316121	5.78592	6.56047	5.26955	0.803227	0.58605	1	7.48476	8.12288	5.66675	4.96751	3.89588	2.82296	7.15407	4.92701	5.15431	7.66306
C9	complement component C9	0.810281	1.48783	1.02458	1.79666	1.75355	0.567617	1	2.1385	1.01536	0.944459	0	2.92191	1.88197	2.04402	0.985402	1.03086	1.91576
Card9	caspase recruitment domain-containing protein 9	-0.011004	270.174	271.412	269.35	0.992402	0.917929	1	250.205	284.301	291.838	259.304	284.4	254.066	281.053	262.117	270.086	264.376
Casp1	caspase-1	-0.0789345	197.313	203.824	192.972	0.946757	0.602351	1	205.296	219.318	205.892	184.791	213.3	183.492	198.27	183.285	191.74	187.745
Casp3	caspase-3	-0.0699579	358.906	369.397	351.912	0.952666	0.627996	1	352.853	364.514	359.839	400.381	337.968	355.693	330.109	368.541	308.228	410.932
Ccbp2	chemokine-binding protein 2	0.501774	2.16921	1.73596	2.45804	1.41595	0.699789	1	0	4.06144	1.88892	0.993501	0.973971	4.70493	3.06603	3.94161	2.06172	0
Ccl11	eotaxin precursor	0.0819736	23.6169	22.8165	24.1504	1.05847	0.816053	1	21.385	26.3993	23.6115	19.87	23.3753	19.7607	26.5723	33.5037	20.6172	21.0734
Ccl20	C-C motif chemokine 20 isoform 1	0.0310344	10.208	10.0766	10.2957	1.02174	0.984261	1	12.831	9.13823	10.389	7.94801	10.7137	10.3508	11.2421	7.88322	7.21604	14.3682
Ccl22	C-C motif chemokine 22 precursor	-0.135514	5.25488	5.55362	5.05571	0.910346	0.891743	1	5.34626	8.12288	3.77784	4.96751	3.89588	5.64592	3.06603	6.89782	4.12345	6.70518
Ccl24	C-C motif chemokine 24 precursor	0.181702	2.66031	2.46203	2.79249	1.13422	0.976694	1	0	5.0768	3.77784	0.993501	3.89588	2.82296	2.04402	3.94161	3.09259	0.957882
Ccl25	C-C motif chemokine 25 precursor	-0.191595	6.02062	6.50609	5.69697	0.875637	0.768722	1	6.41551	6.09216	7.55567	5.96101	2.92191	8.46887	5.11005	7.88322	3.09259	6.70518
Ccl26	chemokine (C-C motif) ligand 26-like	-0.502616	2.68437	3.25972	2.3008	0.705826	0.562946	1	4.27701	3.04608	4.7223	0.993501	3.89588	0.940986	0	1.9708	4.12345	2.87365
Ccl5	C-C motif chemokine 5 precursor	0.0696619	15.2824	14.8419	15.5761	1.04947	0.876239	1	14.9695	15.2304	12.278	16.8895	13.6356	18.8197	19.4182	11.8248	14.4321	15.3261
Ccl8	C-C motif chemokine 8 precursor	-0.167111	3.2933	3.52461	3.1391	0.890624	0.88286	1	3.20776	5.0768	2.83338	2.9805	2.92191	0.940986	4.08804	1.9708	4.12345	4.78941
Ccr10	C-C chemokine receptor type 10	-0.0860345	12.9051	13.3694	12.5955	0.942109	0.873189	1	13.9003	15.2304	9.44459	14.9025	11.6877	14.1148	12.2641	18.7226	8.2469	10.5367
Ccr3	probable C-C chemokine receptor type 3	0.492489	5.23444	4.20734	5.91918	1.40687	0.458029	1	1.06925	5.0768	4.7223	5.96101	3.89588	4.70493	3.06603	9.85402	8.2469	5.74729
Ccr4	C-C chemokine receptor type 4	-0.599823	1.60852	2.021	1.33353	0.659835	0.620566	1	1.06925	5.0768	0.944459	0.993501	0	0	1.02201	1.9708	3.09259	1.91576
Ccr5	C-C chemokine receptor type 5	0.0933928	7.04519	6.7734	7.22638	1.06688	0.928195	1	7.48476	6.09216	7.55567	5.96101	2.92191	7.52789	7.15407	6.89782	9.27776	9.57882
Ccr9	C-C chemokine receptor type 9	-0.117419	5.76014	6.04357	5.57118	0.921836	0.892807	1	5.34626	9.13823	4.7223	4.96751	6.8178	3.76394	4.08804	6.89782	5.15431	6.70518
Ccrl1	C-C chemokine receptor type 11	-0.461249	4.90144	5.86427	4.25956	0.726357	0.523844	1	8.55401	9.13823	3.77784	1.987	0.973971	2.82296	7.15407	5.91241	1.03086	7.66306
Cd109	CD109 antigen precursor	-0.212526	11.493	12.5221	10.8069	0.863025	0.598235	1	13.9003	12.1843	16.0558	7.94801	8.76574	8.46887	10.2201	11.8248	9.27776	16.284
Cd14	monocyte differentiation antigen CD14 precursor	-0.134179	149.042	157.431	143.449	0.911188	0.39771	1	172.15	131.997	158.669	166.908	160.705	146.794	148.191	136.971	146.382	121.651
Cd160	CD160 antigen isoform a	-0.288998	2.68941	3.01814	2.47026	0.81847	0.782376	1	4.27701	2.03072	3.77784	1.987	2.92191	1.88197	3.06603	0.985402	3.09259	2.87365
Cd163	scavenger receptor cysteine-rich type 1 protein	0.122105	6.68353	6.34717	6.90777	1.08832	0.861888	1	9.62327	3.04608	3.77784	8.94151	5.84383	8.46887	9.19809	3.94161	8.2469	5.74729
Cd164	sialomucin core protein 24	0.0240169	848.694	840.231	854.336	1.01679	0.86961	1	789.108	860.009	822.624	889.184	834.693	843.123	871.775	912.483	826.752	837.189
Cd2	T-cell surface antigen CD2 precursor	-0.335921	6.38478	7.29384	5.77874	0.792278	0.547442	1	4.27701	14.215	4.7223	5.96101	5.84383	5.64592	4.08804	5.91241	10.3086	2.87365
Cd209g	SubName: Full=Cd209f protein; Flags: Fragment;	0.290096	11.4344	10.0865	12.333	1.22272	0.482044	1	9.62327	10.1536	5.66675	14.9025	14.6096	8.46887	12.2641	17.7372	11.3395	9.57882
Cd226	CD226 antigen isoform b	-0.110664	56.5926	59.216	54.8436	0.926162	0.585612	1	60.9474	58.8908	61.3898	55.6361	56.4903	50.8132	56.2106	48.2847	59.79	57.4729
Cd24a	signal transducer CD24	0.0738218	1582.44	1534.11	1614.65	1.0525	0.565882	1	1571.8	1486.49	1467.69	1610.47	1577.83	1677.78	1716.98	1626.9	1518.46	1569.97
Cd27	CD27 antigen isoform b	-0.00518555	9.11246	9.13212	9.09935	0.996412	1	1	12.831	9.13823	6.61121	7.94801	5.84383	3.76394	9.19809	12.8102	13.4012	9.57882
Cd28	T-cell-specific surface glycoprotein CD28	-0.0354923	20.3186	20.6192	20.1181	0.975699	0.954139	1	21.385	24.3686	19.8336	16.8895	25.3232	25.4066	21.4622	14.781	16.4938	17.2419
Cd34	hematopoietic progenitor cell antigen CD34	0.28268	9.55784	8.45923	10.2902	1.21645	0.552426	1	5.34626	10.1536	10.389	7.94801	8.76574	10.3508	7.15407	11.8248	9.27776	14.3682
Cd3e	T-cell surface glycoprotein CD3 epsilon chain	-0.0509586	3.96401	4.04831	3.90781	0.965295	1	1	5.34626	3.04608	2.83338	4.96751	2.92191	4.70493	3.06603	2.95621	3.09259	6.70518
Cd3eap	DNA-directed RNA polymerase I subunit RPA34	-0.135106	12.4862	13.1939	12.0144	0.910603	0.76763	1	19.2465	11.169	9.44459	12.9155	6.8178	13.1738	8.17608	13.7956	19.5864	10.5367
Cd4	T-cell surface glycoprotein CD4 precursor	0.0100632	54.5517	54.3235	54.7038	1.007	1	1	59.8781	55.8448	52.8897	48.6816	46.7506	47.9903	56.2106	54.1971	74.2221	48.852
Cd40	tumor necrosis factor receptor superfamily	0.033993	24.4919	24.1465	24.7222	1.02384	0.952935	1	24.5928	25.384	20.7781	25.831	23.3753	19.7607	30.6603	28.5767	26.8024	19.1576
Cd40lg	CD40 ligand	-0.243192	12.7773	14.0886	11.9031	0.844874	0.541315	1	14.9695	18.2765	14.1669	8.94151	12.6616	14.1148	10.2201	13.7956	7.21604	13.4104
Cd44	CD44 antigen isoform a precursor	-0.0511858	1873.18	1913.19	1846.5	0.965143	0.692481	1	1963.15	1808.36	1862.47	2018.79	1812.56	1764.35	1763.99	2126.5	1778.24	1833.39
Cd5	T-cell surface glycoprotein CD5 precursor	-0.222654	14.8982	16.2965	13.9659	0.856987	0.518028	1	16.0388	14.215	16.0558	18.8765	13.6356	13.1738	15.3302	11.8248	15.4629	14.3682
Cd55	complement decay-accelerating factor,	0.110207	216.117	206.291	222.667	1.07938	0.479795	1	218.127	199.01	216.281	191.746	181.159	202.312	191.116	243.394	281.425	236.597
Cd59b	CD59B glycoprotein precursor	-0.369353	3.72163	4.30507	3.33268	0.774129	0.612415	1	4.27701	8.12288	2.83338	1.987	1.94794	0.940986	5.11005	4.92701	5.15431	1.91576
Cd6	T-cell differentiation antigen CD6 isoform 1	-0.173706	9.31403	9.99427	8.86054	0.886562	0.705481	1	6.41551	8.12288	7.55567	17.883	6.8178	5.64592	7.15407	8.86862	10.3086	14.3682
Cd69	early activation antigen CD69	-0.178004	17.4111	18.7145	16.5422	0.883925	0.621307	1	26.7313	15.2304	17.0003	15.896	12.6616	20.7017	14.3081	13.7956	19.5864	18.1998
Cd7	T-cell antigen CD7 precursor	-0.146269	4.26932	4.53146	4.09456	0.903584	0.888533	1	5.34626	5.0768	4.7223	2.9805	1.94794	1.88197	3.06603	4.92701	4.12345	8.62094
Cd80	T-lymphocyte activation antigen CD80 precursor	-0.066556	71.3415	73.325	70.0191	0.954915	0.718555	1	57.7396	74.1212	67.0566	94.3826	64.2821	69.633	70.5187	75.876	67.0061	72.7991
Cd81	CD81 antigen	-0.10762	169.649	177.296	164.552	0.928118	0.488374	1	195.673	157.381	163.391	192.739	168.497	151.499	194.182	134.015	176.277	162.84
Cd82	CD82 antigen isoform 1	-0.0714778	583.239	600.659	571.625	0.951663	0.593511	1	587.019	601.093	622.399	592.127	510.361	620.11	547.797	590.256	572.129	589.098
Cd8a	T-cell surface glycoprotein CD8 alpha chain	0.267033	8.58248	7.64928	9.20461	1.20333	0.641804	1	1.06925	12.1843	10.389	6.95451	14.6096	6.5869	10.2201	5.91241	9.27776	8.62094
Cd8b1	T-cell surface glycoprotein CD8 beta chain	0.131612	1.89693	1.79411	1.96548	1.09552	1	1	3.20776	2.03072	0.944459	0.993501	2.92191	1.88197	2.04402	2.95621	1.03086	0.957882
Cdh5	cadherin-5 precursor	0.17586	3.75336	3.48248	3.93394	1.12964	0.908948	1	2.1385	3.04608	3.77784	4.96751	5.84383	3.76394	4.08804	3.94161	3.09259	2.87365
Cfb	complement factor B isoform 1	-0.273427	6.07175	6.7734	5.60398	0.827352	0.621724	1	7.48476	6.09216	7.55567	5.96101	4.86986	3.76394	8.17608	5.91241	5.15431	5.74729
Cfd	complement factor D precursor	-0.417232	1.70358	2.00582	1.50208	0.74886	0.741607	1	2.1385	1.01536	1.88892	2.9805	0.973971	0	3.06603	3.94161	1.03086	0
Cfi	complement factor I precursor	0.0938405	2.39461	2.30179	2.45649	1.06721	1	1	3.20776	4.06144	0.944459	0.993501	3.89588	2.82296	4.08804	0.985402	1.03086	1.91576
Cfp	properdin precursor	0.00485892	767.826	766.275	768.86	1.00337	0.996155	1	754.892	692.475	835.846	781.886	754.828	734.91	750.155	880.95	743.252	749.064
Ciita	MHC class II transactivator	0.186898	5.13089	4.73771	5.393	1.13831	0.830302	1	4.27701	3.04608	5.66675	5.96101	5.84383	7.52789	4.08804	5.91241	5.15431	3.83153
Clec4a4	C-type lectin domain family 4, member a4	-0.311451	5.36554	6.07306	4.89386	0.805831	0.633916	1	8.55401	4.06144	4.7223	6.95451	7.79177	2.82296	1.02201	6.89782	4.12345	6.70518
Clec5a	C-type lectin domain family 5 member A isoform	-0.0463234	1002.02	1021.38	989.108	0.968401	0.725332	1	1075.67	992.006	974.682	1043.18	803.526	979.566	1059.82	1006.1	1032.92	1052.71
Clu	clusterin precursor	0.526221	3.46871	2.74403	3.95182	1.44015	0.537173	1	3.20776	3.04608	4.7223	0	0	5.64592	5.11005	4.92701	5.15431	2.87365
Cmklr1	chemokine-like receptor 1	0.336905	3.47115	2.99799	3.78659	1.26304	0.732995	1	2.1385	3.04608	2.83338	3.97401	1.94794	4.70493	5.11005	1.9708	5.15431	3.83153
Cr2	complement receptor type 2	0.383451	2.3642	1.99903	2.60764	1.30446	0.765055	1	2.1385	2.03072	2.83338	0.993501	2.92191	3.76394	4.08804	2.95621	0	1.91576
Crlf2	cytokine receptor-like factor 2 isoform 1	0.038016	569.328	560.351	575.313	1.0267	0.796604	1	530.349	549.309	586.509	575.237	598.018	574.001	615.25	599.125	505.123	560.361
Csf1r	macrophage colony-stimulating factor 1 receptor	-0.113716	168.414	176.438	163.064	0.924204	0.478989	1	164.665	184.795	179.447	176.843	162.653	184.433	136.949	188.212	129.889	176.25
Csf2	granulocyte-macrophage colony-stimulating factor	0.272318	6.75524	6.00653	7.25438	1.20775	0.659563	1	6.41551	1.01536	5.66675	10.9285	7.79177	4.70493	10.2201	3.94161	8.2469	8.62094
Ctla4	cytotoxic T-lymphocyte protein 4 precursor	-0.149448	7.10271	7.54839	6.80559	0.901595	0.846078	1	8.55401	8.12288	7.55567	5.96101	4.86986	6.5869	2.04402	7.88322	4.12345	15.3261
Cx3cl1	fractalkine precursor	-0.639179	1.58699	2.021	1.29764	0.642078	0.621192	1	1.06925	5.0768	0.944459	0.993501	0	2.82296	0	0.985402	2.06172	1.91576
Cx3cr1	CX3C chemokine receptor 1	-0.0604668	19.7559	20.2548	19.4234	0.958954	0.881203	1	22.4543	15.2304	26.4449	16.8895	8.76574	31.9935	19.4182	18.7226	17.5247	20.1155
Cxcl10	C-X-C motif chemokine 10 precursor	-0.128769	11.7751	12.4109	11.3512	0.914612	0.800977	1	9.62327	10.1536	17.9447	11.922	13.6356	22.5837	11.2421	5.91241	5.15431	9.57882
Cxcl12	stromal cell-derived factor 1 isoform alpha	0.201668	6.52235	5.98372	6.88144	1.15003	0.769896	1	4.27701	6.09216	6.61121	6.95451	4.86986	11.2918	7.15407	7.88322	7.21604	2.87365
Cxcl13	C-X-C motif chemokine 13 precursor	-0.399958	2.59484	3.03587	2.30082	0.75788	0.686423	1	4.27701	3.04608	2.83338	1.987	1.94794	3.76394	4.08804	0.985402	2.06172	0.957882
Cxcl3	C-X-C motif chemokine 3 precursor	-0.0225268	2.78707	2.81322	2.76964	0.984507	1	1	5.34626	2.03072	1.88892	1.987	3.89588	2.82296	1.02201	3.94161	2.06172	2.87365
Cxcl9	C-X-C motif chemokine 9 precursor	0.177493	2.64495	2.45232	2.77337	1.13092	0.976841	1	1.06925	2.03072	4.7223	1.987	1.94794	2.82296	2.04402	0.985402	3.09259	5.74729
Cxcr5	C-X-C chemokine receptor type 5	-0.0882719	10.654	11.0474	10.3917	0.940649	0.848483	1	9.62327	13.1997	9.44459	11.922	7.79177	6.5869	10.2201	11.8248	14.4321	11.4946
Cxcr6	C-X-C chemokine receptor type 6	0.461842	3.48834	2.84442	3.91762	1.3773	0.536672	1	6.41551	2.03072	0.944459	1.987	4.86986	3.76394	5.11005	3.94161	1.03086	4.78941
Cybb	cytochrome b-245 heavy chain	-0.0755448	4417.19	4556.67	4324.21	0.948984	0.559865	1	4931.39	4687.91	4196.23	4411.15	3796.54	4512.03	4431.44	3960.33	4957.42	4287.48
Defb1	beta-defensin 1 precursor	0.184866	4.54181	4.1975	4.77135	1.13671	0.887554	1	3.20776	3.04608	7.55567	2.9805	6.8178	3.76394	4.08804	3.94161	6.18517	3.83153
Defb14	beta-defensin 14 precursor	-0.236462	3.17544	3.4922	2.96426	0.848824	0.794793	1	1.06925	6.09216	2.83338	3.97401	2.92191	0.940986	2.04402	5.91241	3.09259	2.87365
Ebi3	interleukin-27 subunit beta precursor	0.0910799	450.92	433.952	462.232	1.06517	0.512065	1	464.055	414.267	438.229	419.258	465.558	454.496	480.345	464.125	457.703	451.163
Entpd1	ectonucleoside triphosphate diphosphohydrolase	0.0274605	414.57	409.844	417.72	1.01922	0.863727	1	392.415	368.575	418.395	459.991	467.506	357.575	384.276	478.906	392.759	425.3
Eomes	eomesodermin homolog isoform 1	0.118505	9.74529	9.26918	10.0627	1.08561	0.856639	1	9.62327	8.12288	10.389	8.94151	10.7137	8.46887	12.2641	9.85402	12.3703	6.70518
Ets1	protein C-ets-1 isoform 2	-0.0221085	438.841	442.882	436.147	0.984792	0.882944	1	477.956	441.681	392.895	458.998	378.875	455.437	419.024	457.227	516.462	389.858
Fadd	protein FADD	-0.240678	6.73314	7.41692	6.27729	0.846347	0.689353	1	10.6925	9.13823	1.88892	7.94801	5.84383	4.70493	6.13206	4.92701	10.3086	5.74729
Fasl	tumor necrosis factor ligand superfamily member	0.244624	1.9856	1.78743	2.11772	1.18478	0.906015	1	2.1385	2.03072	0	2.9805	2.92191	2.82296	2.04402	1.9708	1.03086	1.91576
Fcamr	high affinity immunoglobulin alpha and	-0.00483333	28.5801	28.6375	28.5417	0.996655	1	1	26.7313	33.5069	25.5004	28.8115	26.2972	32.9345	29.6383	16.7518	34.0185	31.6101
Fcer1a	high affinity immunoglobulin epsilon receptor	-0.141777	9.60201	10.1733	9.22113	0.906402	0.726464	1	5.34626	10.1536	12.278	12.9155	6.8178	6.5869	4.08804	14.781	14.4321	8.62094
Fcer1g	high affinity immunoglobulin epsilon receptor	-0.0372908	1648.76	1674.4	1631.67	0.974483	0.779446	1	1690.49	1755.56	1591.41	1660.14	1577.83	1674.96	1572.87	1657.45	1682.37	1624.57
Fcgr1	high affinity immunoglobulin gamma Fc receptor I	0.416755	13.5273	11.2638	15.0363	1.33492	0.407828	1	13.9003	9.13823	16.0558	5.96101	14.6096	28.2296	12.2641	9.85402	18.5555	6.70518
Fcgr2b	low affinity immunoglobulin gamma Fc region	0.100427	303.636	291.047	312.028	1.07209	0.489873	1	315.429	286.331	304.116	258.31	304.853	330.286	335.219	287.738	325.753	288.323
Fcgr3	low affinity immunoglobulin gamma Fc region	-0.0016517	1663.79	1664.93	1663.02	0.998856	0.980086	1	1612.43	1653.01	1674.53	1719.75	1682.05	1543.22	1623.97	1828.91	1597.84	1702.16
Fcgr4	Fc receptor, IgG, low affinity IV	-0.0261473	659.851	667.039	655.059	0.982039	0.826722	1	591.296	667.091	727.233	682.535	700.285	623.874	657.152	687.811	550.481	710.749
Fcgrt	IgG receptor FcRn large subunit p51 precursor	0.11309	26.3346	25.1062	27.1535	1.08154	0.690116	1	22.4543	28.4301	21.7226	27.818	32.141	29.1706	25.5503	19.708	24.7407	31.6101
Foxp3	forkhead box protein P3	0.0693572	2.87999	2.79733	2.93509	1.04925	1	1	2.1385	5.0768	0	3.97401	3.89588	1.88197	1.02201	1.9708	3.09259	5.74729
Frmpd4	FERM and PDZ domain-containing protein 4	0.239107	1.69193	1.5268	1.80202	1.18026	0.955591	1	2.1385	2.03072	0.944459	0.993501	4.86986	1.88197	2.04402	0.985402	1.03086	0
Fyn	tyrosine-protein kinase Fyn isoform b	0.112445	11.9022	11.3502	12.2702	1.08106	0.863149	1	3.20776	14.215	16.0558	11.922	11.6877	15.9968	9.19809	9.85402	14.4321	12.4525
Gata3	trans-acting T-cell-specific transcription	0.0836287	53.9209	52.0568	55.1636	1.05968	0.668752	1	58.8088	46.7065	50.0563	52.6556	69.1519	69.633	41.9024	45.3285	48.4505	56.5151
Gfi1	zinc finger protein Gfi-1	-0.179772	12.1242	13.0409	11.5131	0.882842	0.644193	1	11.7618	14.215	12.278	13.909	10.7137	14.1148	15.3302	6.89782	13.4012	8.62094
Gm10499	predicted gene 10499	-0.0478589	36.2938	37.0186	35.8107	0.967371	0.822796	1	27.8005	33.5069	51.0008	35.766	35.063	41.4034	38.8364	35.4745	25.7716	38.3153
Gpi1	glucose-6-phosphate isomerase	-0.0154692	50.3694	50.6938	50.1531	0.989335	0.972023	1	55.6011	55.8448	39.6673	51.6621	54.5424	43.2854	55.1885	36.4599	58.7592	52.6835
Gpr183	G-protein coupled receptor 183	-0.069079	6.01621	6.18985	5.90045	0.953246	0.925051	1	4.27701	5.0768	9.44459	5.96101	6.8178	6.5869	8.17608	6.89782	3.09259	3.83153
Gpr44	putative G-protein coupled receptor 44	0.479913	2.47089	1.99781	2.78627	1.39466	0.673111	1	1.06925	3.04608	1.88892	1.987	2.92191	0.940986	2.04402	1.9708	3.09259	5.74729
Gzma	granzyme A precursor	-0.185445	9.06645	9.77382	8.59488	0.879378	0.672984	1	11.7618	7.10752	12.278	7.94801	6.8178	7.52789	9.19809	3.94161	15.4629	8.62094
Gzmb	granzyme B(G,H) precursor	0.305375	3.18328	2.78882	3.44626	1.23574	0.760729	1	4.27701	1.01536	1.88892	3.97401	4.86986	3.76394	5.11005	2.95621	2.06172	1.91576
H2-Aa	histocompatibility 2, class II antigen A, alpha	-0.108973	140.748	147.172	136.465	0.927248	0.480657	1	126.172	151.289	167.169	144.058	114.929	162.791	134.905	143.869	132.981	129.314
H2-DMb2	histocompatibility 2, class II, locus Mb2	-0.203626	26.1081	28.347	24.6156	0.868365	0.48075	1	33.1468	32.4915	17.9447	29.805	20.4534	28.2296	28.6163	22.6643	24.7407	22.9892
H2-Ob	histocompatibility 2, O region beta locus	0.0292538	12.3838	12.2334	12.484	1.02048	1	1	9.62327	14.215	14.1669	10.9285	10.7137	11.2918	15.3302	7.88322	13.4012	16.284
H60a	histocompatibility 60a	1.30105	1.39968	0.745126	1.83606	2.46409	0.488032	1	0	0	0	2.9805	1.94794	0	0	2.95621	5.15431	0.957882
Hamp	hepcidin precursor	-0.61723	3.57154	4.51435	2.943	0.651921	0.428847	1	1.06925	9.13823	1.88892	5.96101	3.89588	2.82296	4.08804	0	2.06172	4.78941
Hc	complement C5 preproprotein	-0.0979192	5.59303	5.82226	5.4402	0.93438	0.925758	1	6.41551	6.09216	2.83338	7.94801	5.84383	1.88197	4.08804	1.9708	9.27776	9.57882
Hfe	hereditary hemochromatosis protein homolog	-0.0888473	11.141	11.5551	10.8649	0.940274	0.849488	1	9.62327	15.2304	9.44459	11.922	9.73971	11.2918	10.2201	9.85402	15.4629	8.62094
Hlx	H2.0-like homeobox protein	-0.133546	126.888	133.996	122.15	0.911588	0.440223	1	164.665	127.935	115.224	128.162	129.538	123.269	110.377	105.438	147.413	116.862
Icam1	intercellular adhesion molecule 1 precursor	0.20799	11.2788	10.3187	11.9188	1.15508	0.615637	1	9.62327	16.2458	9.44459	5.96101	9.73971	18.8197	10.2201	8.86862	12.3703	11.4946
Icam2	intercellular adhesion molecule 2 precursor	-0.211015	34.969	38.0777	32.8965	0.863929	0.380449	1	33.1468	35.5376	34.945	48.6816	30.1931	31.0525	27.5943	40.4015	28.8641	39.2732
Icam4	intercellular adhesion molecule 4 precursor	0.0531005	15.5352	15.1934	15.7631	1.03749	0.896935	1	18.1773	19.2918	10.389	12.9155	15.5835	10.3508	9.19809	15.7664	21.6481	22.0313
Icam5	intercellular adhesion molecule 5 precursor	-0.16436	13.4094	14.3355	12.7919	0.892324	0.675465	1	14.9695	11.169	11.3335	19.87	6.8178	14.1148	15.3302	14.781	11.3395	14.3682
Icos	inducible T-cell costimulator precursor	0.0793635	2.58046	2.49578	2.63692	1.05655	1	1	2.1385	2.03072	2.83338	2.9805	7.79177	0.940986	1.02201	0.985402	4.12345	0.957882
Ifi35	interferon-induced 35 kDa protein homolog	0.0544066	79.4763	77.685	80.6706	1.03843	0.800173	1	79.1246	100.521	77.4456	53.6491	100.319	100.686	88.9149	63.0658	64.9443	66.0939
Ifih1	interferon-induced helicase C domain-containing	-0.0360765	61.3362	62.2587	60.7212	0.975304	0.941802	1	49.1856	81.2288	68.9455	49.6751	60.3862	119.505	54.1665	40.4015	38.1419	51.7257
Ifit2	interferon-induced protein with	0.148588	27.2591	25.5932	28.3696	1.10848	0.822562	1	16.0388	47.7219	21.7226	16.8895	26.2972	65.869	20.4402	10.8394	24.7407	22.0313
Ifna1	interferon alpha-1 precursor	-0.0567339	8.33038	8.52769	8.19884	0.961438	0.952137	1	12.831	5.0768	13.2224	2.9805	11.6877	11.2918	13.2861	3.94161	5.15431	3.83153
Ifna2	interferon alpha-2 precursor	-0.585516	2.17189	2.71538	1.80956	0.666411	0.52749	1	3.20776	0	5.66675	1.987	0.973971	1.88197	3.06603	0	2.06172	2.87365
Ifnar1	interferon alpha/beta receptor 1 precursor	-0.0835794	225.685	233.573	220.426	0.943713	0.577637	1	226.681	241.656	229.504	236.453	262.972	220.191	208.49	227.628	203.08	200.197
Ifnb1	interferon beta precursor	-0.196368	2.10462	2.2786	1.98864	0.872745	0.92361	1	3.20776	2.03072	1.88892	1.987	1.94794	1.88197	3.06603	0.985402	3.09259	0.957882
Ifng	interferon gamma precursor	0.514714	2.15335	1.71277	2.44706	1.42871	0.705463	1	0	2.03072	2.83338	1.987	2.92191	0	2.04402	4.92701	0	4.78941
Ifngr2	interferon gamma receptor 2	0.0109147	487.669	485.457	489.144	1.00759	0.947785	1	486.51	484.326	510.008	460.985	507.439	447.909	459.905	522.263	476.258	521.088
Igf2r	cation-independent mannose-6-phosphate receptor	-0.149792	58.5288	62.2099	56.0748	0.90138	0.463313	1	70.5706	59.9062	54.7786	63.5841	61.3602	44.2263	52.1225	51.2409	69.0678	58.4308
Ikbkap	elongator complex protein 1	0.15539	32.0538	30.0064	33.4188	1.11372	0.562142	1	27.8005	32.4915	35.8894	23.844	31.1671	35.7575	35.7704	28.5767	30.9259	38.3153
Ikbkb	inhibitor of nuclear factor kappa-B kinase	0.03469	82.5252	81.3375	83.317	1.02434	0.864789	1	83.4016	75.1366	78.3901	88.4216	79.8656	92.2166	79.7168	73.9052	92.7776	81.42
Ikzf1	DNA-binding protein Ikaros isoform a	-0.0273444	194.482	196.698	193.005	0.981225	0.850883	1	193.535	186.826	208.725	197.707	180.185	189.138	189.072	192.153	194.833	212.65
Ikzf2	zinc finger protein Helios	-0.253716	5.4953	6.08399	5.10285	0.838733	0.697343	1	8.55401	6.09216	4.7223	4.96751	7.79177	5.64592	4.08804	1.9708	8.2469	2.87365
Ikzf3	zinc finger protein Aiolos	0.536598	3.87212	3.04813	4.42145	1.45055	0.461816	1	4.27701	3.04608	1.88892	2.9805	3.89588	4.70493	4.08804	4.92701	4.12345	4.78941
Il10	interleukin-10 precursor	-0.0625926	3.66622	3.76205	3.60232	0.957542	1	1	3.20776	3.04608	2.83338	5.96101	5.84383	3.76394	1.02201	2.95621	5.15431	2.87365
Il10rb	interleukin-10 receptor subunit beta	-0.0339864	376.203	381.533	372.65	0.976718	0.787321	1	335.745	389.898	407.062	393.427	394.458	353.811	392.452	414.854	314.413	365.911
Il12a	interleukin-12 subunit alpha isoform 2	-0.0781094	8.56227	8.84186	8.37587	0.947298	0.921721	1	9.62327	5.0768	3.77784	16.8895	10.7137	6.5869	8.17608	8.86862	8.2469	7.66306
Il12b	interleukin-12 subunit beta precursor	0.172174	20.486	19.0381	21.4513	1.12675	0.59255	1	17.108	19.2918	18.8892	20.8635	19.4794	27.2886	19.4182	25.6205	20.6172	16.284
Il12rb2	interleukin-12 receptor subunit beta-2	0.468046	2.45719	1.99781	2.76344	1.38323	0.673524	1	1.06925	3.04608	1.88892	1.987	1.94794	5.64592	3.06603	0.985402	2.06172	2.87365
Il15ra	interleukin-15 receptor subunit alpha isoform 1	-0.132539	7.95817	8.40059	7.66322	0.912225	0.787604	1	5.34626	6.09216	13.2224	8.94151	8.76574	12.2328	5.11005	9.85402	6.18517	3.83153
Il17a	interleukin-17A precursor	-0.296646	6.60288	7.43161	6.05039	0.814143	0.556659	1	5.34626	6.09216	11.3335	6.95451	5.84383	3.76394	2.04402	6.89782	7.21604	10.5367
Il17b	interleukin-17B precursor	0.0470491	3.9035	3.82737	3.95425	1.03315	1	1	4.27701	7.10752	0.944459	2.9805	3.89588	2.82296	5.11005	3.94161	4.12345	3.83153
Il17f	interleukin-17F precursor	0.394813	4.54517	3.82312	5.02653	1.31477	0.53769	1	5.34626	5.0768	1.88892	2.9805	2.92191	9.40986	4.08804	3.94161	3.09259	6.70518
Il17ra	interleukin-17 receptor A precursor	-0.0311945	1176.93	1192.24	1166.73	0.97861	0.809127	1	1265.99	1086.43	1218.35	1198.16	1297.33	1067.08	1162.03	1270.18	1091.68	1112.1
Il17rb	interleukin-17 receptor B precursor	-0.602659	1.9412	2.44139	1.60775	0.658539	0.556709	1	1.06925	0	4.7223	3.97401	0.973971	3.76394	1.02201	1.9708	0	1.91576
Il17re	interleukin-17 receptor E isoform 2	-0.256179	10.2691	11.38	9.52851	0.837302	0.55962	1	11.7618	17.2611	7.55567	8.94151	10.7137	7.52789	5.11005	10.8394	13.4012	9.57882
Il18	interleukin-18 precursor	-0.244791	15.3805	16.9694	14.3211	0.843938	0.497897	1	16.0388	12.1843	20.7781	18.8765	12.6616	15.0558	12.2641	22.6643	4.12345	19.1576
Il18rap	interleukin-18 receptor accessory protein	0.0927954	463.611	445.839	475.458	1.06643	0.520749	1	429.839	445.743	464.674	443.102	545.424	399.919	532.467	454.271	435.024	485.646
Il19	interleukin-19 precursor	0.0539223	3.0845	3.0156	3.13044	1.03808	1	1	3.20776	5.0768	3.77784	0	0	4.70493	3.06603	3.94161	5.15431	1.91576
Il1a	interleukin-1 alpha precursor	-0.176439	13.0691	14.0387	12.4226	0.884885	0.615483	1	10.6925	16.2458	11.3335	17.883	9.73971	6.5869	16.3522	13.7956	17.5247	10.5367
Il1r1	interleukin-1 receptor type 1 isoform 2	0.0871025	5.16258	4.97675	5.28647	1.06223	1	1	3.20776	7.10752	6.61121	2.9805	3.89588	3.76394	7.15407	3.94161	7.21604	5.74729
Il1r2	interleukin-1 receptor type 2 precursor	0.212509	754.052	688.493	797.758	1.1587	0.391135	1	622.305	618.354	761.234	752.08	1218.44	527.893	793.08	840.548	682.431	724.159
Il1rl1	interleukin-1 receptor-like 1 isoform a	-0.119313	26.7086	28.0441	25.8182	0.920626	0.648552	1	25.662	30.4608	30.2227	25.831	33.115	15.9968	20.4402	33.5037	28.8641	22.9892
Il1rl2	interleukin-1 receptor-like 2 precursor	-0.381991	4.75853	5.53043	4.24393	0.767378	0.555581	1	5.34626	6.09216	4.7223	5.96101	6.8178	4.70493	4.08804	1.9708	3.09259	4.78941
Il2	interleukin-2 precursor	-0.350903	3.48604	4.00485	3.14017	0.784093	0.641935	1	4.27701	3.04608	4.7223	3.97401	4.86986	1.88197	5.11005	1.9708	3.09259	1.91576
Il20	interleukin-20 precursor	0.167143	24.6578	22.9653	25.7862	1.12283	0.593862	1	21.385	19.2918	28.3338	22.8505	25.3232	28.2296	33.7263	19.708	24.7407	22.9892
Il21	interleukin-21 precursor	0.316484	2.25744	1.96783	2.45052	1.24529	0.863613	1	1.06925	2.03072	3.77784	0.993501	2.92191	1.88197	3.06603	1.9708	1.03086	3.83153
Il22	interleukin-22 precursor	1.02393	0.784907	0.48449	0.985186	2.03345	0.739661	1	0	0	0.944459	0.993501	0.973971	0.940986	1.02201	0.985402	1.03086	0.957882
Il22ra2	interleukin-22 receptor subunit alpha-2	0.239005	22.8315	20.604	24.3164	1.18018	0.422529	1	22.4543	20.3072	20.7781	18.8765	21.4274	18.8197	27.5943	22.6643	24.7407	30.6522
Il23a	interleukin-23 subunit alpha precursor	0.562699	2.84896	2.21499	3.27161	1.47703	0.570936	1	0	3.04608	2.83338	2.9805	3.89588	3.76394	2.04402	1.9708	4.12345	3.83153
Il23r	interleukin-23 receptor	-0.377423	2.94877	3.4213	2.63375	0.769812	0.620642	1	1.06925	2.03072	6.61121	3.97401	4.86986	1.88197	2.04402	2.95621	3.09259	0.957882
Il25	interleukin-25	-0.735084	2.69485	3.54366	2.12897	0.600783	0.379264	1	3.20776	4.06144	0.944459	5.96101	1.94794	3.76394	2.04402	2.95621	2.06172	0
Il27	interleukin-27 subunit alpha precursor	-0.27837	10.7073	11.9673	9.86732	0.824522	0.473132	1	9.62327	13.1997	15.1113	9.93501	4.86986	9.40986	8.17608	12.8102	13.4012	10.5367
Il27ra	interleukin-27 receptor subunit alpha precursor	0.182886	10.5122	9.72368	11.0379	1.13515	0.728161	1	9.62327	7.10752	13.2224	8.94151	8.76574	7.52789	11.2421	13.7956	13.4012	11.4946
Il28a	interleukin-28A precursor	0.0930024	2.85947	2.74962	2.93271	1.06659	1	1	2.1385	3.04608	2.83338	2.9805	2.92191	2.82296	2.04402	2.95621	2.06172	4.78941
Il2rb	interleukin-2 receptor subunit beta precursor	0.0752973	9.3569	9.06547	9.55118	1.05358	0.926843	1	11.7618	7.10752	9.44459	7.94801	2.92191	13.1738	10.2201	9.85402	14.4321	6.70518
Il2rg	cytokine receptor common subunit gamma	-0.0487791	32.8313	33.4995	32.3858	0.966754	0.856773	1	31.0083	29.4454	37.7784	35.766	29.2191	44.2263	29.6383	27.5913	32.9876	30.6522
Il3	interleukin-3 precursor	-0.199706	5.34805	5.79774	5.04826	0.870728	0.791946	1	6.41551	6.09216	4.7223	5.96101	4.86986	7.52789	2.04402	10.8394	3.09259	1.91576
Il33	interleukin-33 precursor	0.0646359	14.3862	14.0013	14.6429	1.04582	0.927281	1	14.9695	11.169	17.9447	11.922	9.73971	14.1148	17.3742	15.7664	16.4938	14.3682
Il6	interleukin-6 precursor	0.099581	22.5386	21.612	23.1564	1.07146	0.762091	1	26.7313	20.3072	25.5004	13.909	19.4794	24.4656	18.3962	20.6935	31.9567	23.9471
Il6ra	interleukin-6 receptor subunit alpha precursor	0.0917737	279.138	268.555	286.193	1.06568	0.533676	1	278.005	234.548	280.504	281.161	330.176	236.187	251.414	315.329	266.993	317.059
Il7r	interleukin-7 receptor subunit alpha precursor	0.0779101	85.1556	82.4118	86.9847	1.05549	0.684927	1	83.4016	78.1827	92.557	75.5061	74.0218	95.9806	88.9149	73.9052	86.5924	102.493
Il9	interleukin-9 precursor	-0.094666	11.1159	11.5563	10.8223	0.936489	0.849476	1	10.6925	14.215	10.389	10.9285	13.6356	11.2918	11.2421	3.94161	12.3703	12.4525
Ilf3	interleukin enhancer-binding factor 3 isoform 1	-0.258874	6.87394	7.62547	6.37292	0.83574	0.665484	1	12.831	6.09216	6.61121	4.96751	8.76574	9.40986	3.06603	1.9708	9.27776	5.74729
Irak1	interleukin-1 receptor-associated kinase 1	0.0755021	53.1191	51.4602	54.225	1.05373	0.729081	1	52.3933	53.814	51.9452	47.6881	62.3341	47.9903	50.0785	58.1387	47.4197	59.3887
Irak2	interleukin-1 receptor-associated kinase-like 2	-0.112895	156.977	164.402	152.027	0.924731	0.481685	1	136.864	191.903	134.113	194.726	156.809	162.791	156.368	142.883	138.136	155.177
Irak3	interleukin-1 receptor-associated kinase 3	-0.120755	263.172	276.493	254.292	0.919706	0.427409	1	312.222	280.239	251.226	262.284	254.206	244.656	241.194	265.073	250.5	270.123
Irf3	interferon regulatory factor 3	0.0760064	6.73806	6.52624	6.87928	1.0541	0.954695	1	8.55401	5.0768	8.50013	3.97401	7.79177	6.5869	9.19809	5.91241	4.12345	7.66306
Irf7	interferon regulatory factor 7	-0.329385	56.2623	64.1148	51.0274	0.795876	0.466035	1	49.1856	98.4899	67.0566	41.7271	48.6986	105.39	43.9464	44.3431	35.0493	28.7365
Itga5	integrin alpha-5 preproprotein	0.400895	6.63344	5.56405	7.34637	1.32033	0.448235	1	8.55401	4.06144	5.66675	3.97401	10.7137	6.5869	6.13206	5.91241	5.15431	9.57882
Itga6	integrin alpha-6	-0.0458392	27.4033	27.9274	27.054	0.968726	0.897863	1	29.9391	29.4454	25.5004	26.8245	30.1931	23.5247	23.5062	21.6789	29.895	33.5259
Itgal	integrin alpha-L	-0.104809	961.5	1003.7	933.368	0.929928	0.431653	1	992.266	1012.31	987.904	1022.31	830.797	984.271	795.124	1052.41	930.869	1006.73
Itgam	integrin alpha-M isoform 1 precursor	-0.0779146	2561.95	2645.39	2506.31	0.947426	0.535452	1	2706.28	2506.92	2650.15	2718.22	2336.56	2505.85	2578.53	2614.27	2552.42	2450.26
Itgax	integrin alpha-X precursor	-0.194765	34.4065	37.2272	32.526	0.873715	0.442603	1	34.2161	42.6451	28.3338	43.7141	28.2452	38.5804	21.4622	33.5037	35.0493	38.3153
Itgb2	integrin beta-2	-0.103805	3685.3	3845.48	3578.51	0.930575	0.406537	1	3774.46	3715.2	3905.34	3986.92	3424.48	3625.62	3527.98	3731.72	3600.8	3560.45
Itln1	intelectin-1a precursor	-0.378566	3.48874	4.04952	3.1149	0.769202	0.641904	1	6.41551	2.03072	3.77784	3.97401	3.89588	2.82296	3.06603	4.92701	2.06172	1.91576
Jak1	tyrosine-protein kinase JAK1	-0.018419	822.731	829.042	818.525	0.987314	0.88378	1	794.454	822.441	796.179	903.093	866.834	771.609	866.665	859.271	741.19	805.579
Jak2	tyrosine-protein kinase JAK2	-0.022765	217.751	219.816	216.374	0.984344	0.891573	1	217.058	223.379	216.281	222.544	237.649	227.719	209.512	202.993	201.018	219.355
Kir3dl1	killer cell immunoglobulin-like receptor 3DL1	-0.0244436	3.99548	4.03616	3.96835	0.9832	1	1	4.27701	2.03072	1.88892	7.94801	3.89588	4.70493	5.11005	2.95621	6.18517	0.957882
Kir3dl2	killer cell immunoglobulin-like receptor, three	-0.161347	2.56244	2.73614	2.44663	0.89419	0.925376	1	1.06925	4.06144	2.83338	2.9805	1.94794	3.76394	0	1.9708	4.12345	2.87365
Kit	mast/stem cell growth factor receptor isoform 1	-0.0918724	16.9451	17.5964	16.5108	0.938304	0.820408	1	20.3158	13.1997	17.0003	19.87	16.5575	15.0558	19.4182	15.7664	9.27776	22.9892
Klra1	T-cell surface glycoprotein YE1/48	0.185011	2.68149	2.47805	2.81711	1.13683	0.976495	1	2.1385	1.01536	3.77784	2.9805	2.92191	1.88197	5.11005	4.92701	2.06172	0
Klra21	killer cell lectin-like receptor subfamily A,	-0.534666	2.32589	2.85668	1.97202	0.690318	0.653553	1	6.41551	2.03072	0	2.9805	0.973971	0.940986	3.06603	0	2.06172	4.78941
Klra4	killer cell lectin-like receptor 4	-0.626615	2.19204	2.7796	1.80033	0.647694	0.526945	1	2.1385	4.06144	0.944459	3.97401	1.94794	2.82296	2.04402	2.95621	1.03086	0
Klra5	killer cell lectin-like receptor 5	0.408017	1.47875	1.23629	1.64039	1.32686	0.884051	1	1.06925	0	1.88892	1.987	1.94794	1.88197	1.02201	1.9708	2.06172	0.957882
Klra7	killer cell lectin-like receptor 7 isoform 1	-0.172848	3.75402	4.02682	3.57215	0.88709	0.886105	1	3.20776	6.09216	2.83338	3.97401	2.92191	6.5869	0	4.92701	4.12345	2.87365
Klrb1	killer cell lectin-like receptor subfamily B	-0.770813	1.89749	2.52443	1.47954	0.586087	0.455178	1	2.1385	5.0768	1.88892	0.993501	0.973971	1.88197	0	1.9708	3.09259	0.957882
Klrc1	NKG2-A/NKG2-B type II integral membrane protein	0.437449	5.13417	4.23428	5.7341	1.35421	0.508983	1	3.20776	3.04608	4.7223	5.96101	4.86986	7.52789	7.15407	6.89782	4.12345	3.83153
Klrd1	natural killer cells antigen CD94	-0.144319	4.58993	4.86797	4.40457	0.904806	0.818195	1	1.06925	3.04608	10.389	4.96751	4.86986	5.64592	4.08804	3.94161	3.09259	4.78941
Lcp2	lymphocyte cytosolic protein 2	-0.0546269	52.5402	53.7383	51.7415	0.962843	0.818106	1	58.8088	49.7526	55.7231	50.6686	53.5684	51.7542	49.0565	54.1971	45.3579	56.5151
Lef1	lymphoid enhancer-binding factor 1	-0.0699606	3.18979	3.28303	3.12762	0.952664	1	1	3.20776	4.06144	1.88892	3.97401	1.94794	1.88197	4.08804	5.91241	2.06172	2.87365
Lif	leukemia inhibitory factor isoform a	0.305817	8.02418	7.02845	8.688	1.23612	0.548256	1	8.55401	6.09216	8.50013	4.96751	4.86986	5.64592	9.19809	7.88322	8.2469	16.284
Lilra5	leukocyte immunoglobulin-like receptor	-0.223583	18.373	20.1048	17.2185	0.856436	0.484771	1	20.3158	22.3379	18.8892	18.8765	16.5575	17.8787	19.4182	16.7518	15.4629	17.2419
Lta	lymphotoxin-alpha precursor	0.162969	8.21791	7.66772	8.5847	1.11959	0.833668	1	5.34626	6.09216	12.278	6.95451	6.8178	1.88197	11.2421	11.8248	8.2469	11.4946
Ltb4r1	leukotriene B4 receptor 1	0.0525417	675.441	660.736	685.243	1.03709	0.685125	1	732.437	669.122	602.565	638.821	682.754	667.159	721.539	667.117	720.573	652.318
Ltb4r2	leukotriene B4 receptor 2	0.270815	9.57467	8.5192	10.2783	1.20649	0.552271	1	5.34626	12.1843	6.61121	9.93501	10.7137	14.1148	10.2201	8.86862	7.21604	10.5367
Ltbr	tumor necrosis factor receptor superfamily	0.0227048	138.015	136.714	138.882	1.01586	0.9327	1	126.172	149.258	149.225	122.201	155.835	116.682	138.993	146.825	149.475	125.483
Ltf	lactotransferrin precursor	-0.0279561	897.28	907.732	890.312	0.980809	0.842878	1	962.327	926.008	880.236	862.359	684.702	953.219	774.684	950.913	1032.92	945.43
Ly96	lymphocyte antigen 96 isoform A	-0.00200004	55.4757	55.5218	55.4449	0.998615	1	1	52.3933	55.8448	65.1677	48.6816	67.204	49.8723	58.2546	57.1533	35.0493	65.136
Maf	transcription factor Maf	0.0588973	2.55817	2.49578	2.59977	1.04167	1	1	2.1385	2.03072	2.83338	2.9805	2.92191	2.82296	3.06603	2.95621	0	3.83153
Map4k4	mitogen-activated protein kinase kinase kinase	0.101562	237.795	227.825	244.441	1.07293	0.494313	1	242.72	210.179	221.948	236.453	235.701	223.014	261.635	236.497	232.975	276.828
Mapk11	mitogen-activated protein kinase 11	-0.535119	3.89108	4.77984	3.29857	0.690102	0.42669	1	5.34626	5.0768	4.7223	3.97401	3.89588	1.88197	2.04402	3.94161	5.15431	2.87365
Mapk14	mitogen-activated protein kinase 14 isoform 1	-0.0479002	415.25	423.549	409.717	0.967343	0.740958	1	440.532	417.313	405.173	431.18	440.235	391.45	396.54	442.446	382.45	405.184
Mapkapk2	MAP kinase-activated protein kinase 2	0.00230403	308.119	307.823	308.315	1.0016	0.979932	1	320.776	321.869	296.56	292.089	281.478	346.283	346.461	313.358	271.117	291.196
Masp1	mannan-binding lectin serine protease 1	-0.138729	2.41619	2.55684	2.32243	0.908319	0.976837	1	4.27701	4.06144	1.88892	0	2.92191	0	3.06603	4.92701	2.06172	0.957882
Masp2	mannan-binding lectin serine protease 2 isoform	0.561214	3.25496	2.53244	3.73664	1.47551	0.486128	1	3.20776	3.04608	1.88892	1.987	5.84383	5.64592	3.06603	1.9708	2.06172	3.83153
Mbl2	mannose-binding protein C precursor	-0.110569	2.3853	2.49578	2.31164	0.926223	0.976624	1	2.1385	2.03072	2.83338	2.9805	3.89588	0.940986	4.08804	2.95621	1.03086	0.957882
Mbp	Golli-Mbp isoform 1	-0.202098	29.5923	32.1106	27.9133	0.869286	0.44751	1	26.7313	30.4608	24.5559	46.6946	21.4274	23.5247	24.5282	24.6351	35.0493	38.3153
Mme	neprilysin	-0.404463	1.70693	2.00036	1.5113	0.755518	0.741555	1	2.1385	0	1.88892	3.97401	0.973971	0.940986	2.04402	0.985402	4.12345	0
Mr1	major histocompatibility complex class I-related	-0.012684	10.2751	10.3293	10.2389	0.991247	1	1	10.6925	10.1536	7.55567	12.9155	14.6096	6.5869	17.3742	8.86862	8.2469	5.74729
Ms4a1	B-lymphocyte antigen CD20	-0.330633	11.6357	13.2659	10.5489	0.795188	0.414946	1	13.9003	14.215	17.0003	7.94801	5.84383	18.8197	9.19809	11.8248	5.15431	12.4525
Muc1	mucin-1	-0.45717	4.03266	4.81771	3.50929	0.728413	0.491185	1	7.48476	5.0768	4.7223	1.987	1.94794	1.88197	7.15407	1.9708	6.18517	1.91576
Mx1	interferon-induced GTP-binding protein Mx1	-0.14944	27.5164	29.2429	26.3654	0.9016	0.569821	1	32.0776	26.3993	40.6117	17.883	25.3232	34.8165	30.6603	20.6935	23.7098	22.9892
Myd88	myeloid differentiation primary response protein	0.121075	345.209	327.982	356.695	1.08755	0.388455	1	358.199	337.099	312.616	304.011	420.755	311.466	372.012	346.862	343.277	345.796
Ncf4	neutrophil cytosol factor 4	0.039886	1946.73	1914.52	1968.19	1.02803	0.770879	1	1977.05	1901.77	1932.36	1846.92	1844.7	1767.17	1993.94	2136.35	2094.71	1972.28
Nfatc1	nuclear factor of activated T-cells, cytoplasmic	0.0279342	89.1181	88.0848	89.807	1.01955	0.899916	1	82.3324	86.3055	78.3901	105.311	91.5533	76.2199	102.201	83.7592	84.5307	100.578
Nfatc3	nuclear factor of activated T-cells, cytoplasmic	-0.0316373	49.7473	50.4033	49.31	0.978309	0.89894	1	47.0471	52.7987	49.1119	52.6556	42.8547	55.5182	36.7924	51.2409	57.7283	51.7257
Nfil3	nuclear factor interleukin-3-regulated protein	0.0864359	263.641	254.223	269.92	1.06174	0.55855	1	264.105	232.517	255.004	265.265	336.02	239.01	258.569	288.723	244.314	252.881
Nfkb2	nuclear factor NF-kappa-B p100 subunit isoform	-0.0456443	67.1761	68.4552	66.3233	0.968857	0.798906	1	70.5706	65.9984	73.6678	63.5841	71.0999	55.5182	76.6508	72.9198	69.0678	52.6835
Nfkbia	NF-kappa-B inhibitor alpha	0.235538	136.192	123.093	144.924	1.17735	0.448809	1	106.925	170.58	109.557	105.311	234.727	112.918	168.632	104.453	131.95	116.862
Nos2	nitric oxide synthase, inducible	0.178994	8.44982	7.8293	8.8635	1.13209	0.73235	1	9.62327	6.09216	5.66675	9.93501	10.7137	11.2918	10.2201	3.94161	10.3086	6.70518
Notch2	neurogenic locus notch homolog protein 2	0.0427543	428.5	420.904	433.564	1.03008	0.763942	1	427.701	415.282	418.395	422.238	448.027	389.568	423.112	467.081	419.561	454.036
Nox1	NADPH oxidase 1	-0.253205	3.18046	3.52048	2.95379	0.839031	0.794769	1	3.20776	2.03072	1.88892	6.95451	2.92191	1.88197	3.06603	1.9708	3.09259	4.78941
Pax5	paired box protein Pax-5	0.151838	28.1424	26.3854	29.3137	1.11098	0.61073	1	21.385	22.3379	34.0005	27.818	21.4274	35.7575	29.6383	23.6497	30.9259	34.4838
Pdcd1lg2	programmed cell death 1 ligand 2 precursor	0.565121	3.00748	2.33553	3.45544	1.47951	0.497223	1	5.34626	1.01536	0	2.9805	3.89588	2.82296	4.08804	1.9708	4.12345	3.83153
Pdcd2	programmed cell death protein 2	-0.0254135	38.5521	38.9603	38.28	0.982539	0.953466	1	44.9086	31.4761	38.7228	40.7336	40.9068	44.2263	36.7924	41.3869	30.9259	35.4417
Pdgfb	platelet-derived growth factor subunit B	0.180568	6.2529	5.78973	6.56168	1.13333	0.792431	1	5.34626	8.12288	4.7223	4.96751	7.79177	7.52789	5.11005	10.8394	6.18517	1.91576
Pdgfrb	beta-type platelet-derived growth factor	0.42787	4.57081	3.78646	5.09372	1.34525	0.537191	1	4.27701	4.06144	2.83338	3.97401	3.89588	5.64592	4.08804	4.92701	7.21604	4.78941
Phlpp1	PH domain leucine-rich repeat-containing protein	-0.244553	4.25168	4.6905	3.95914	0.844077	0.704133	1	1.06925	7.10752	6.61121	3.97401	5.84383	0.940986	4.08804	4.92701	4.12345	3.83153
Phlpp2	PH domain leucine-rich repeat-containing protein	0.347818	7.25296	6.23331	7.93273	1.27263	0.544588	1	5.34626	5.0768	7.55567	6.95451	8.76574	6.5869	12.2641	5.91241	9.27776	4.78941
Pigr	polymeric immunoglobulin receptor precursor	-0.361248	2.2006	2.5379	1.97573	0.778491	0.765595	1	3.20776	4.06144	1.88892	0.993501	2.92191	0	4.08804	1.9708	0	2.87365
Pla2g2a	phospholipase A2, membrane associated precursor	0.417376	2.07388	1.72637	2.30556	1.3355	0.846377	1	0	0	0.944459	5.96101	2.92191	0	2.04402	0.985402	3.09259	4.78941
Pla2g2e	group IIE secretory phospholipase A2 precursor	-0.390718	4.08537	4.76345	3.63332	0.76275	0.560217	1	5.34626	2.03072	4.7223	6.95451	3.89588	2.82296	3.06603	2.95621	6.18517	2.87365
Plau	urokinase-type plasminogen activator	0.0076522	120.502	120.119	120.757	1.00532	0.995837	1	133.656	103.567	136.947	106.305	83.7615	127.033	129.795	111.35	143.29	129.314
Pml	probable transcription factor PML isoform 1	0.138942	33.4678	31.5538	34.7438	1.1011	0.597032	1	27.8005	29.4454	30.2227	38.7466	27.2712	45.1673	40.8804	22.6643	36.0802	36.3995
Pou2f2	POU domain, class 2, transcription factor 2	0.157419	87.9674	82.276	91.7617	1.11529	0.387284	1	78.0554	89.3516	81.2235	80.4736	92.5273	97.8625	76.6508	94.5986	97.9319	90.9988
Pparg	peroxisome proliferator-activated receptor gamma	-0.630416	3.20038	4.06349	2.62497	0.64599	0.415422	1	4.27701	7.10752	1.88892	2.9805	3.89588	1.88197	1.02201	3.94161	3.09259	1.91576
Prf1	perforin-1 precursor	0.302629	2.57609	2.25966	2.78704	1.23339	0.825374	1	2.1385	2.03072	1.88892	2.9805	4.86986	0.940986	2.04402	0.985402	3.09259	4.78941
Prim1	DNA primase small subunit	0.110983	18.4336	17.5896	18.9962	1.07996	0.698965	1	27.8005	15.2304	9.44459	17.883	16.5575	25.4066	19.4182	15.7664	19.5864	17.2419
Prkcd	protein kinase C delta type	-0.11118	1236.33	1293.91	1197.94	0.92583	0.394856	1	1317.32	1208.28	1293.91	1356.13	1052.86	1252.45	1182.47	1288.91	1136.01	1274.94
Psmb11	proteasome subunit beta type-11 precursor	0.350109	4.06556	3.49037	4.44903	1.27466	0.683578	1	4.27701	2.03072	5.66675	1.987	5.84383	1.88197	4.08804	7.88322	4.12345	2.87365
Psmb7	proteasome subunit beta type-7 precursor	0.0523116	157.82	154.4	160.101	1.03693	0.74486	1	164.665	161.442	145.447	146.045	147.07	148.676	151.257	142.883	189.679	181.04
Psmb9	proteasome subunit beta type-9	-0.123808	77.6516	81.682	74.9647	0.917762	0.503365	1	73.7784	80.2134	98.2237	74.5126	78.8917	97.8625	66.4307	69.9636	62.8826	73.7569
Ptpn2	tyrosine-protein phosphatase non-receptor type 2	-0.016093	73.3603	73.8519	73.0326	0.988907	0.938646	1	67.3629	73.1059	77.4456	77.4931	63.3081	69.633	62.3426	74.8906	73.1912	94.8304
Ptprc	receptor-type tyrosine-protein phosphatase C	-0.0140485	1992.75	2004.4	1984.98	0.99031	0.90929	1	1950.32	1980.97	2007.92	2078.4	1997.61	2142.63	1923.42	2048.65	1955.55	1842.01
Rae1	mRNA export factor	-0.125427	74.7011	78.6294	72.0821	0.916733	0.521402	1	85.5401	91.3823	67.0566	70.5386	68.178	79.9838	85.8488	59.1241	74.2221	65.136
Rag1	V(D)J recombination-activating protein 1	-0.526397	4.2079	5.15313	3.57775	0.694286	0.471037	1	1.06925	3.04608	7.55567	8.94151	1.94794	2.82296	0	6.89782	3.09259	6.70518
Rag2	V(D)J recombination-activating protein 2	-0.189164	3.64435	3.93444	3.45095	0.877114	0.804417	1	1.06925	5.0768	6.61121	2.9805	2.92191	1.88197	2.04402	2.95621	5.15431	5.74729
Relb	transcription factor RelB	-0.0192262	48.0447	48.4294	47.7883	0.986762	0.966848	1	58.8088	55.8448	46.2785	32.7855	42.8547	41.4034	52.1225	47.2993	48.4505	54.5993
Rorc	nuclear receptor ROR-gamma	-0.0406805	6.10939	6.21304	6.04029	0.972196	0.988343	1	4.27701	7.10752	8.50013	4.96751	6.8178	7.52789	1.02201	8.86862	7.21604	4.78941
Runx3	runt-related transcription factor 3	0.00505015	3.29115	3.28424	3.29576	1.00351	1	1	4.27701	3.04608	2.83338	2.9805	3.89588	2.82296	2.04402	3.94161	5.15431	1.91576
S100a8	protein S100-A8	0.071926	459282	445614	468394	1.05112	0.582423	1	450881	453783	438101	439692	460420	423228	494634	468268	506202	457608
S100a9	protein S100-A9	-0.0108956	554112	556624	552436	0.992476	0.922068	1	574738	559904	549436	542420	534229	516396	572393	565674	582926	543001
Sele	E-selectin	-0.402038	2.98	3.48916	2.64055	0.756788	0.620172	1	3.20776	3.04608	4.7223	2.9805	2.92191	1.88197	2.04402	2.95621	4.12345	1.91576
Sell	L-selectin isoform 2	-0.0481951	2916.56	2975.21	2877.46	0.967146	0.700483	1	2736.22	2869.41	3111.05	3184.17	2873.21	2933.05	2711.39	3324.75	2364.8	3057.56
Selplg	P-selectin glycoprotein ligand 1	0.137591	10.9482	10.3281	11.3616	1.10007	0.815702	1	9.62327	11.169	6.61121	13.909	20.4534	7.52789	6.13206	8.86862	17.5247	7.66306
Serping1	plasma protease C1 inhibitor precursor	0.189527	16.8368	15.5287	17.7088	1.14039	0.596276	1	12.831	18.2765	15.1113	15.896	28.2452	14.1148	19.4182	9.85402	15.4629	19.1576
Sh2d1a	SH2 domain-containing protein 1A	-0.0419732	2.95727	3.00904	2.92276	0.971326	1	1	1.06925	4.06144	0.944459	5.96101	1.94794	4.70493	0	1.9708	4.12345	4.78941
Ski	ski oncogene	-0.0545384	81.8904	83.7546	80.6475	0.962902	0.771875	1	73.7784	94.4284	78.3901	88.4216	73.0478	89.3937	80.7388	77.8468	81.4381	81.42
Slamf1	signaling lymphocytic activation molecule	0.229459	2.93812	2.6627	3.12174	1.1724	0.934983	1	0	3.04608	6.61121	0.993501	2.92191	4.70493	3.06603	2.95621	4.12345	0.957882
Smad3	mothers against decapentaplegic homolog 3	-0.0585344	121.255	124.218	119.279	0.960239	0.699961	1	115.479	112.705	144.502	124.188	123.694	93.1576	128.773	111.35	109.271	149.43
Smad5	mothers against decapentaplegic homolog 5	0.249581	18.4499	16.572	19.7018	1.18886	0.448232	1	17.108	11.169	14.1669	23.844	23.3753	17.8787	14.3081	19.708	24.7407	18.1998
Socs1	suppressor of cytokine signaling 1	-0.217732	21.4548	23.4236	20.1423	0.859916	0.476877	1	31.0083	15.2304	23.6115	23.844	23.3753	20.7017	25.5503	16.7518	13.4012	21.0734
Spn	leukosialin precursor	-0.0523101	211.512	216.13	208.434	0.964391	0.723995	1	220.266	216.272	195.503	232.479	177.263	192.902	233.018	181.314	238.129	227.976
Src	neuronal proto-oncogene tyrosine-protein kinase	0.559215	2.58265	2.01129	2.96356	1.47347	0.588193	1	2.1385	2.03072	1.88892	1.987	1.94794	2.82296	4.08804	2.95621	3.09259	2.87365
Stat2	signal transducer and activator of transcription	0.284725	10.3787	9.17729	11.1796	1.21818	0.552915	1	4.27701	13.1997	12.278	6.95451	14.6096	12.2328	11.2421	6.89782	14.4321	7.66306
Stat3	signal transducer and activator of transcription	0.0929959	799.555	768.84	820.032	1.06658	0.491858	1	811.562	760.504	782.012	721.282	918.455	672.805	819.652	892.775	806.134	810.369
Stat4	signal transducer and activator of transcription	-0.130159	103.213	108.847	99.4571	0.913731	0.448438	1	105.856	90.367	119.946	119.22	77.9177	111.036	86.8709	119.234	88.6542	113.03
Stat5a	signal transducer and activator of transcription	0.143005	50.6284	47.6493	52.6145	1.1042	0.527581	1	47.0471	48.7373	49.1119	45.7011	50.6465	52.6952	57.2326	57.1533	57.7283	40.2311
Stat5b	signal transducer and activator of transcription	0.0467779	347.909	341.163	352.407	1.03296	0.754702	1	336.814	331.007	356.061	340.771	370.109	365.103	370.99	346.862	330.907	330.469
Stat6	signal transducer and transcription activator 6	-0.0375721	575.647	584.665	569.635	0.974293	0.780708	1	578.465	552.356	578.953	628.886	553.216	597.526	543.709	611.935	558.727	552.698
Syk	tyrosine-protein kinase SYK	0.013308	955.805	950.519	959.328	1.00927	0.922963	1	931.318	955.453	940.681	974.625	999.294	922.166	899.369	1039.6	918.498	977.04
Tapbp	tapasin isoform 2	-0.0950122	168.902	175.618	164.425	0.936264	0.517043	1	153.972	168.55	202.114	177.837	157.783	178.787	182.94	144.854	153.599	168.587
Tbk1	serine/threonine-protein kinase TBK1	0.0580926	85.9586	83.8904	87.3374	1.04109	0.752347	1	85.5401	74.1212	75.5567	100.344	92.5273	97.8625	99.135	64.0512	80.4073	90.0409
Tcf4	transcription factor 4 isoform a	0.247829	23.213	20.8665	24.7773	1.18742	0.39563	1	19.2465	24.3686	17.0003	22.8505	27.2712	30.1116	22.4842	15.7664	31.9567	21.0734
Tcf7	transcription factor 7	0.231648	3.57946	3.24078	3.80525	1.17418	0.861929	1	3.20776	3.04608	4.7223	1.987	2.92191	0.940986	6.13206	5.91241	3.09259	3.83153
Tgfb1	transforming growth factor beta-1 precursor	0.0274443	282.694	279.473	284.84	1.01921	0.85424	1	281.213	256.886	275.782	304.011	247.389	309.584	270.833	320.256	279.364	281.617
Tgfb2	transforming growth factor beta-2 precursor	0.515793	3.16318	2.51471	3.59549	1.42978	0.553384	1	3.20776	2.03072	2.83338	1.987	4.86986	5.64592	0	2.95621	6.18517	1.91576
Tgfb3	transforming growth factor beta-3 preproprotein	0.287256	3.95946	3.49717	4.26765	1.22032	0.755181	1	4.27701	1.01536	4.7223	3.97401	6.8178	1.88197	5.11005	2.95621	3.09259	5.74729
Tgfbr1	TGF-beta receptor type-1	-0.079651	133.446	137.89	130.484	0.946287	0.632313	1	121.895	147.227	128.446	153.993	112.981	133.62	120.597	129.088	124.734	161.882
Thy1	thy-1 membrane glycoprotein preproprotein	0.0743732	4.63485	4.49226	4.72991	1.0529	1	1	3.20776	7.10752	5.66675	1.987	5.84383	6.5869	4.08804	7.88322	2.06172	1.91576
Tigit	T cell immunoreceptor with Ig and ITIM domains	0.144054	4.58352	4.31186	4.76463	1.10501	0.887173	1	4.27701	7.10752	1.88892	3.97401	4.86986	3.76394	6.13206	6.89782	3.09259	3.83153
Tlr3	toll-like receptor 3 precursor	0.23086	13.8215	12.5181	14.6904	1.17353	0.540862	1	12.831	8.12288	13.2224	15.896	15.5835	13.1738	12.2641	14.781	10.3086	22.0313
Tlr4	toll-like receptor 4 precursor	0.130167	188.782	178.661	195.53	1.09442	0.437503	1	144.349	183.78	209.67	176.843	246.415	149.617	177.83	191.168	190.71	217.439
Tlr5	toll-like receptor 5	0.022339	57.9306	57.3932	58.2888	1.0156	0.918176	1	64.1551	44.6758	47.223	73.5191	46.7506	76.2199	62.3426	70.949	48.4505	45.0205
Tlr8	toll-like receptor 8 precursor	0.0772318	296.075	286.618	302.38	1.05499	0.591673	1	297.252	269.07	288.06	292.089	363.291	288.883	303.537	315.329	258.746	284.491
Tnf	tumor necrosis factor	-0.087084	77.9454	80.7847	76.0526	0.941424	0.66342	1	93.0249	79.198	78.3901	72.5256	72.0739	77.1609	58.2546	91.6424	82.469	74.7148
Tnfrsf17	tumor necrosis factor receptor superfamily	0.468738	4.9424	4.01711	5.55927	1.3839	0.469588	1	4.27701	3.04608	3.77784	4.96751	10.7137	4.70493	5.11005	2.95621	4.12345	5.74729
Tnfrsf1b	tumor necrosis factor receptor superfamily	0.048883	77.6056	76.0334	78.6538	1.03446	0.847417	1	47.0471	97.4745	83.1124	76.4996	100.319	80.9248	66.4307	81.7884	63.9135	78.5464
Tnfrsf8	tumor necrosis factor receptor superfamily	-0.305825	1.80732	2.04127	1.65135	0.808979	0.862477	1	2.1385	3.04608	0	2.9805	0	0	2.04402	1.9708	2.06172	3.83153
Tnfrsf9	tumor necrosis factor receptor superfamily	-0.589772	1.17936	1.47666	0.981164	0.664448	0.704516	1	0	2.03072	1.88892	1.987	0	1.88197	0	0.985402	2.06172	0.957882
Tnfsf11	tumor necrosis factor ligand superfamily member	0.0159711	1.28146	1.27296	1.28713	1.01113	1	1	2.1385	1.01536	0.944459	0.993501	1.94794	0	0	0.985402	0	4.78941
Tnfsf12	tumor necrosis factor ligand superfamily member	0.410005	6.18539	5.16648	6.86465	1.32869	0.506184	1	3.20776	3.04608	9.44459	4.96751	3.89588	9.40986	7.15407	8.86862	5.15431	6.70518
Tnfsf14	tumor necrosis factor ligand superfamily member	-0.00698574	186.433	186.975	186.072	0.99517	0.968682	1	172.15	197.995	187.003	190.752	200.638	183.492	174.764	201.022	164.938	191.576
Tnfsf15	tumor necrosis factor ligand superfamily member	-0.699248	4.15842	5.40381	3.32817	0.615893	0.380661	1	11.7618	3.04608	2.83338	3.97401	5.84383	0.940986	6.13206	1.9708	4.12345	0.957882
Tnfsf18	tumor necrosis factor (ligand) superfamily,	0.479982	1.86497	1.50786	2.10305	1.39473	0.729655	1	1.06925	2.03072	0.944459	1.987	1.94794	3.76394	2.04402	0	1.03086	3.83153
Tnfsf8	tumor necrosis factor ligand superfamily member	-0.277672	4.08217	4.56133	3.76274	0.824921	0.740159	1	6.41551	7.10752	4.7223	0	1.94794	6.5869	6.13206	0.985402	3.09259	3.83153
Tollip	toll-interacting protein	0.0716362	215.092	208.717	219.342	1.05091	0.631655	1	211.712	221.348	202.114	199.694	245.441	221.132	238.128	215.803	188.648	206.903
Traf1	TNF receptor-associated factor 1	-0.619157	1.98629	2.51229	1.63563	0.651051	0.555426	1	1.06925	4.06144	0.944459	3.97401	1.94794	0.940986	1.02201	2.95621	1.03086	1.91576
Traf2	TNF receptor-associated factor 2	-0.00898185	31.8431	31.9621	31.7637	0.993794	0.992079	1	25.662	45.6912	21.7226	34.7725	37.9849	23.5247	40.8804	21.6789	32.9876	33.5259
Traf3	TNF receptor-associated factor 3 isoform b	-0.00415553	64.8555	64.9676	64.7808	0.997124	1	1	65.2244	58.8908	64.2232	71.5321	66.23	74.3379	58.2546	64.0512	58.7592	67.0518
Traf4	TNF receptor-associated factor 4	-0.0823134	186.497	192.917	182.218	0.944542	0.560979	1	186.05	186.826	221.948	176.843	184.081	154.322	184.984	178.358	199.987	191.576
Traf6	TNF receptor-associated factor 6	0.0884114	70.8902	68.3003	72.6168	1.0632	0.631228	1	82.3324	68.0291	64.2232	58.6166	93.5012	67.751	76.6508	58.1387	64.9443	74.7148
Trp53	cellular tumor antigen p53 isoform a	-0.0558836	26.481	27.0988	26.0692	0.962005	0.857565	1	31.0083	17.2611	28.3338	31.792	22.4013	25.4066	28.6163	20.6935	25.7716	33.5259
Tyk2	non-receptor tyrosine-protein kinase TYK2	0.213786	23.7933	21.7125	25.1806	1.15973	0.495325	1	21.385	17.2611	28.3338	19.87	29.2191	25.4066	35.7704	20.6935	23.7098	16.284
Ube2l3	ubiquitin-conjugating enzyme E2 L3	-0.0298387	184.608	186.904	183.078	0.97953	0.822283	1	176.427	169.565	224.781	176.843	173.367	194.784	186.006	160.621	183.494	200.197
Vtn	vitronectin precursor	-0.344641	3.06675	3.51489	2.76799	0.787504	0.706963	1	4.27701	2.03072	3.77784	3.97401	1.94794	5.64592	1.02201	3.94161	3.09259	0.957882
Xcl1	lymphotactin precursor	-0.187411	12.7533	13.759	12.0829	0.87818	0.632303	1	10.6925	17.2611	14.1669	12.9155	13.6356	16.9377	15.3302	7.88322	7.21604	11.4946
Zap70	tyrosine-protein kinase ZAP-70	-0.179955	14.0045	15.0645	13.2979	0.882731	0.625675	1	13.9003	16.2458	13.2224	16.8895	8.76574	10.3508	12.2641	10.8394	16.4938	21.0734
Zbtb7b	zinc finger and BTB domain-containing protein	-0.0140179	223.494	224.798	222.625	0.990331	0.907102	1	219.197	202.057	247.448	230.492	182.133	208.899	203.38	238.467	243.284	259.586
Zeb1	zinc finger E-box-binding homeobox 1	0.0388458	68.206	67.1071	68.9386	1.02729	0.855494	1	67.3629	71.0752	60.4454	69.5451	67.204	63.0461	72.5627	75.876	65.9752	68.9675
